# Supplementary material for: Whole-genome DNA methylomes of tree shrew brains reveal conserved and divergent roles of DNA methylation on sex chromosome regulation
Source: BMC Biol. 2024 Nov 28;22:277. doi: 10.1186/s12915-024-02071-0 (PMC11603898; doi:10.1186/s12915-024-02071-0)
Supplement: Supplementary file 2 — Additional File 2: Table S2. Summary of the RNA-seq dataset and the number of expressed genes detected on individual chromosomes at various raw count thresholds. Table S3. List of DMRs. A list of differentially methylated regions (DMRs) between female and male tree shrews, detected by DSS. The associated gene and the distance between the TSS and the DMR are provided. Table S4. List of DEGs (Autosome). A list of sex-specific differentially expressed genes (DEGs) between female and male tree shrews on autosomes, generated from DESeq2 outputs. Table S5. List of DEGs (ChrX). A list of sex-specific differentially expressed genes (DEGs) between female and male tree shrews on the X chromosome, generated from DESeq2 outputs. Table S6. List of contigs and their associated chromosomal information. Read depth for females and males and DNA methylation levels are calculated, and GC content is included. [file 12915_2024_2071_MOESM2_ESM.xlsx]

## Sheet: Table.S2
Table S2: Summary of the RNA-seq dataset and the number of expressed genes detected on individual chromosomes at various raw count thresholds.
* Overview of RNA sequencing data of 3 male and 3 female tree shrews.
Sample	Total number of Reads	Mapped Reads (%)	Detected expressed genes (All Autosomes and X chromosome)
Male1	43367173	86.37	40473
Male4	42142330	88.41	42091
Male5	42507485	86.9	40745
Female1	44644580	89.35	41257
Female3	42687447	89.02	41789
Female4	46155081	88.37	37920
				* Total genes (Number of Protein-coding genes)
The total number of genes in each chromosome according to the treeshrew reference annotation (Ye et al., 2021).										* GC contents of each chromosome
chr	female1	female3	female4	male1	male4-1	male5				Chromosome	GC_Content(%)
chr1	7411 (2244)	7411 (2244)	7411 (2244)	7411 (2244)	7411 (2244)	7411 (2244)				chr1	39.77
chr2	7885 (2771)	7885 (2771)	7885 (2771)	7885 (2771)	7885 (2771)	7885 (2771)				chr2	42.52
chr3	5002 (1686)	5002 (1686)	5002 (1686)	5002 (1686)	5002 (1686)	5002 (1686)				chr3	40.08
chr4	5025 (1756)	5025 (1756)	5025 (1756)	5025 (1756)	5025 (1756)	5025 (1756)				chr4	41.78
chr5	4092 (1281)	4092 (1281)	4092 (1281)	4092 (1281)	4092 (1281)	4092 (1281)				chr5	40.25
chr6	5036 (1760)	5036 (1760)	5036 (1760)	5036 (1760)	5036 (1760)	5036 (1760)				chr6	41.67
chr7	5250 (1930)	5250 (1930)	5250 (1930)	5250 (1930)	5250 (1930)	5250 (1930)				chr7	42.57
chr8	3319 (881)	3319 (881)	3319 (881)	3319 (881)	3319 (881)	3319 (881)				chr8	39.64
chr9	4937 (1618)	4937 (1618)	4937 (1618)	4937 (1618)	4937 (1618)	4937 (1618)				chr9	43.78
chr10	3134 (748)	3134 (748)	3134 (748)	3134 (748)	3134 (748)	3134 (748)				chr10	39.61
chr11	3838 (1193)	3838 (1193)	3838 (1193)	3838 (1193)	3838 (1193)	3838 (1193)				chr11	41.96
chr12	3620 (1143)	3620 (1143)	3620 (1143)	3620 (1143)	3620 (1143)	3620 (1143)				chr12	42.26
chr13	3122 (839)	3122 (839)	3122 (839)	3122 (839)	3122 (839)	3122 (839)				chr13	40.26
chr14	3607 (1157)	3607 (1157)	3607 (1157)	3607 (1157)	3607 (1157)	3607 (1157)				chr14	42.54
chr15	4308 (1754)	4308 (1754)	4308 (1754)	4308 (1754)	4308 (1754)	4308 (1754)				chr15	45.75
chr16	2984 (959)	2984 (959)	2984 (959)	2984 (959)	2984 (959)	2984 (959)				chr16	42.55
chr17	3469 (1446)	3469 (1446)	3469 (1446)	3469 (1446)	3469 (1446)	3469 (1446)				chr17	43.87
chr18	2812 (907)	2812 (907)	2812 (907)	2812 (907)	2812 (907)	2812 (907)				chr18	42.7
chr19	1947 (560)	1947 (560)	1947 (560)	1947 (560)	1947 (560)	1947 (560)				chr19	40.7
chr20	2069 (624)	2069 (624)	2069 (624)	2069 (624)	2069 (624)	2069 (624)				chr20	41.09
chr21	2446 (948)	2446 (948)	2446 (948)	2446 (948)	2446 (948)	2446 (948)				chr21	43.79
chr22	2933 (1160)	2933 (1160)	2933 (1160)	2933 (1160)	2933 (1160)	2933 (1160)				chr22	47.88
chr23	1833 (713)	1833 (713)	1833 (713)	1833 (713)	1833 (713)	1833 (713)				chr23	44.3
chr24	1658 (432)	1658 (432)	1658 (432)	1658 (432)	1658 (432)	1658 (432)				chr24	41.04
chr25	1555 (428)	1555 (428)	1555 (428)	1555 (428)	1555 (428)	1555 (428)				chr25	41.3
chr26	1094 (501)	1094 (501)	1094 (501)	1094 (501)	1094 (501)	1094 (501)				chr26	38.93
chr27	2712 (1439)	2712 (1439)	2712 (1439)	2712 (1439)	2712 (1439)	2712 (1439)				chr27	50.95
chr28	1017 (327)	1017 (327)	1017 (327)	1017 (327)	1017 (327)	1017 (327)				chr28	42.73
chr29	805 (229)	805 (229)	805 (229)	805 (229)	805 (229)	805 (229)				chr29	41.49
chr30	975 (282)	975 (282)	975 (282)	975 (282)	975 (282)	975 (282)				chr30	44.53
chrX	2814 (1094)	2814 (1094)	2814 (1094)	2814 (1094)	2814 (1094)	2814 (1094)				chrX	38.74
				* Total genes (Number of Protein-coding genes)
The total number of expressed genes detected by RNAseq data (raw read counts > 0)
chr	female1	female3	female4	male1	male4-1	male5
chr1	2452 (1384)	2477 (1375)	2233 (1250)	2457 (1315)	2501 (1366)	2477 (1259)
chr2	3200 (1965)	3297 (1976)	2978 (1844)	3175 (1859)	3324 (1970)	3172 (1821)
chr3	1719 (1041)	1770 (1061)	1603 (962)	1769 (989)	1777 (1042)	1756 (959)
chr4	1939 (1168)	1958 (1170)	1778 (1095)	1881 (1097)	2000 (1188)	1973 (1085)
chr5	1497 (815)	1500 (830)	1372 (763)	1512 (751)	1529 (815)	1550 (749)
chr6	2016 (1201)	2031 (1197)	1871 (1105)	1986 (1103)	2077 (1215)	1980 (1110)
chr7	2289 (1404)	2256 (1368)	2046 (1277)	2164 (1272)	2279 (1375)	2176 (1258)
chr8	1064 (579)	1063 (577)	991 (530)	1136 (533)	1061 (564)	1099 (525)
chr9	1835 (1102)	1868 (1103)	1667 (994)	1857 (1008)	1927 (1119)	1850 (987)
chr10	981 (487)	972 (494)	908 (448)	1021 (472)	951 (474)	1009 (451)
chr11	1416 (823)	1430 (823)	1306 (764)	1368 (772)	1455 (814)	1388 (732)
chr12	1365 (795)	1407 (813)	1230 (725)	1322 (734)	1384 (793)	1343 (725)
chr13	1070 (545)	1060 (548)	982 (509)	1015 (497)	1061 (532)	1073 (507)
chr14	1287 (773)	1338 (779)	1186 (701)	1267 (730)	1323 (778)	1279 (716)
chr15	2085 (1347)	2090 (1346)	1922 (1250)	1969 (1240)	2157 (1331)	2017 (1234)
chr16	1110 (651)	1125 (649)	1020 (598)	1112 (587)	1168 (649)	1080 (584)
chr17	1395 (883)	1377 (876)	1306 (832)	1334 (825)	1396 (887)	1298 (796)
chr18	1055 (594)	1054 (589)	929 (536)	964 (541)	1068 (588)	1031 (532)
chr19	628 (355)	655 (359)	586 (333)	681 (330)	654 (375)	627 (327)
chr20	672 (370)	668 (359)	607 (329)	655 (334)	684 (379)	660 (324)
chr21	1079 (696)	1098 (702)	990 (649)	1020 (652)	1118 (695)	1075 (636)
chr22	1416 (869)	1407 (864)	1295 (809)	1335 (805)	1455 (868)	1325 (795)
chr23	852 (546)	863 (547)	808 (524)	829 (524)	882 (546)	839 (511)
chr24	554 (267)	555 (278)	485 (237)	576 (254)	562 (268)	558 (256)
chr25	529 (264)	563 (281)	481 (249)	534 (247)	527 (268)	542 (240)
chr26	218 (106)	261 (131)	153 (70)	204 (93)	187 (93)	201 (81)
chr27	1589 (1087)	1583 (1058)	1514 (1038)	1433 (994)	1627 (1080)	1472 (993)
chr28	379 (220)	383 (221)	344 (200)	360 (203)	389 (223)	369 (199)
chr29	271 (132)	288 (141)	241 (124)	277 (132)	274 (131)	273 (128)
chr30	362 (208)	365 (209)	350 (201)	357 (200)	367 (211)	349 (183)
chrX	951 (571)	1004 (602)	899 (527)	1009 (559)	996 (582)	1056 (540)
				* Total genes (Number of Protein-coding genes)
The total number of expressed genes detected by RNAseq data (raw read counts > 5)
chr	female1	female3	female4	male1	male4-1	male5
chr1	1994 (1297)	1991 (1286)	1925 (1179)	2203 (1256)	1970 (1277)	2296 (1215)
chr2	2640 (1843)	2706 (1869)	2654 (1771)	2853 (1780)	2751 (1863)	2960 (1757)
chr3	1409 (972)	1401 (966)	1408 (914)	1571 (942)	1408 (970)	1618 (918)
chr4	1591 (1092)	1590 (1104)	1594 (1040)	1682 (1048)	1653 (1109)	1831 (1036)
chr5	1198 (758)	1190 (768)	1203 (723)	1335 (724)	1170 (758)	1440 (723)
chr6	1658 (1123)	1649 (1125)	1644 (1053)	1779 (1055)	1687 (1130)	1840 (1069)
chr7	1877 (1314)	1876 (1287)	1841 (1215)	1915 (1218)	1835 (1283)	2010 (1201)
chr8	847 (537)	845 (535)	890 (507)	1010 (511)	840 (525)	1001 (499)
chr9	1512 (1032)	1511 (1026)	1474 (955)	1638 (954)	1536 (1038)	1737 (965)
chr10	764 (457)	753 (462)	780 (420)	890 (442)	717 (438)	931 (438)
chr11	1134 (761)	1128 (756)	1144 (716)	1200 (729)	1139 (764)	1279 (699)
chr12	1103 (758)	1154 (764)	1097 (698)	1186 (700)	1121 (742)	1259 (697)
chr13	841 (511)	847 (522)	863 (490)	910 (480)	832 (505)	1004 (488)
chr14	1034 (716)	1063 (728)	1046 (657)	1125 (688)	1049 (716)	1184 (686)
chr15	1766 (1276)	1774 (1277)	1746 (1196)	1798 (1194)	1819 (1257)	1896 (1197)
chr16	913 (605)	918 (599)	892 (559)	976 (554)	908 (593)	1007 (557)
chr17	1177 (837)	1136 (818)	1171 (799)	1190 (792)	1166 (833)	1213 (776)
chr18	862 (552)	841 (544)	822 (505)	843 (510)	849 (535)	961 (518)
chr19	493 (328)	518 (337)	517 (315)	608 (315)	521 (347)	588 (320)
chr20	516 (335)	517 (334)	522 (309)	556 (314)	528 (341)	608 (305)
chr21	906 (657)	910 (655)	907 (622)	927 (626)	916 (649)	1010 (611)
chr22	1210 (831)	1189 (815)	1186 (786)	1182 (765)	1205 (813)	1240 (776)
chr23	729 (521)	720 (518)	725 (495)	750 (505)	743 (520)	781 (495)
chr24	426 (246)	414 (252)	416 (226)	499 (243)	411 (240)	513 (242)
chr25	410 (237)	424 (255)	414 (232)	455 (226)	420 (243)	487 (220)
chr26	149 (81)	192 (103)	116 (55)	167 (71)	115 (63)	167 (68)
chr27	1385 (1024)	1378 (1015)	1378 (998)	1315 (959)	1402 (1031)	1384 (959)
chr28	307 (204)	313 (202)	293 (187)	323 (188)	309 (203)	333 (187)
chr29	219 (125)	227 (125)	205 (114)	244 (122)	212 (120)	246 (120)
chr30	303 (194)	310 (203)	301 (187)	314 (192)	306 (200)	324 (177)
chrX	758 (516)	775 (533)	787 (487)	875 (507)	780 (515)	974 (503)
				* Total genes (Number of Protein-coding genes)
The total number of expressed genes detected by RNAseq data (raw read counts > 10)
chr	female1	female3	female4	male1	male4-1	male5
chr1	1765 (1254)	1759 (1244)	1778 (1147)	2045 (1223)	1741 (1228)	2203 (1191)
chr2	2410 (1790)	2462 (1810)	2499 (1726)	2663 (1738)	2489 (1809)	2839 (1719)
chr3	1260 (926)	1262 (944)	1314 (895)	1473 (917)	1246 (925)	1535 (897)
chr4	1448 (1062)	1420 (1066)	1496 (1011)	1560 (1018)	1458 (1063)	1757 (1009)
chr5	1064 (732)	1076 (741)	1111 (696)	1244 (705)	1033 (726)	1373 (703)
chr6	1498 (1084)	1471 (1082)	1528 (1023)	1664 (1022)	1483 (1089)	1757 (1041)
chr7	1695 (1266)	1689 (1248)	1711 (1188)	1805 (1190)	1648 (1232)	1931 (1178)
chr8	744 (512)	738 (511)	816 (493)	939 (495)	739 (498)	952 (486)
chr9	1357 (994)	1350 (992)	1375 (936)	1498 (921)	1374 (996)	1647 (940)
chr10	654 (433)	660 (441)	708 (401)	824 (431)	631 (412)	885 (424)
chr11	1010 (729)	989 (719)	1052 (698)	1102 (699)	1013 (743)	1214 (682)
chr12	998 (731)	1027 (737)	1030 (682)	1103 (680)	990 (712)	1214 (688)
chr13	759 (500)	748 (501)	797 (473)	851 (469)	739 (489)	974 (481)
chr14	930 (692)	961 (705)	981 (642)	1046 (665)	922 (682)	1137 (666)
chr15	1613 (1237)	1604 (1226)	1646 (1174)	1686 (1156)	1653 (1221)	1811 (1168)
chr16	810 (578)	814 (569)	827 (540)	896 (540)	816 (565)	964 (546)
chr17	1062 (798)	1040 (792)	1086 (772)	1116 (773)	1067 (807)	1178 (765)
chr18	755 (530)	738 (525)	751 (492)	780 (493)	739 (506)	905 (500)
chr19	446 (315)	449 (318)	470 (299)	573 (309)	452 (329)	556 (308)
chr20	462 (325)	459 (323)	487 (300)	514 (301)	449 (320)	572 (291)
chr21	816 (630)	835 (638)	847 (604)	868 (605)	815 (629)	969 (595)
chr22	1084 (798)	1071 (787)	1110 (769)	1116 (747)	1090 (782)	1188 (766)
chr23	664 (507)	662 (504)	693 (488)	710 (496)	676 (511)	746 (483)
chr24	378 (238)	363 (237)	377 (219)	449 (235)	353 (227)	490 (235)
chr25	348 (226)	365 (241)	380 (225)	418 (214)	359 (233)	460 (214)
chr26	117 (63)	154 (83)	101 (49)	144 (65)	87 (47)	147 (59)
chr27	1274 (1000)	1283 (991)	1308 (977)	1247 (942)	1291 (1002)	1338 (943)
chr28	275 (195)	274 (192)	269 (180)	300 (186)	268 (190)	314 (184)
chr29	184 (119)	196 (115)	183 (110)	225 (117)	187 (113)	233 (118)
chr30	277 (187)	259 (189)	280 (184)	293 (184)	268 (193)	308 (170)
chrX	671 (491)	714 (513)	723 (463)	827 (492)	691 (485)	934 (484)

## Sheet: Table.S3
Table S3: List of DMRs. A list of differentially methylated regions (DMRs) between female and male tree shrews, detected by DSS. The associated gene and the distance between the TSS and the DMR are provided.
chr	start	end	length	nCG	mean_methlev_female	mean_methlev_male	diff.Meth_female-male	areaStat	closest_gene_id	closest_gene_name	distance_fromitsTSS	DEG_log2FoldChange	DEG_padj
chrX	54757107	54759388	2281	61	0.448938	0.944484	-0.495546	-227.349	MSTRG.65534	-	899.5	12.1731	8.66186e-140
chrX	96937999	96938731	732	36	0.528342	0.960163	-0.431821	-102.513	MSTRG.66088	-	812
chrX	54271140	54271419	279	22	0.402348	0.0435048	0.358843	64.4699	MSTRG.65519	PABPC1L2A	-4543.5	2.36435	0.995608
chr10	60218275	60218407	132	19	0.777217	0.153762	0.623455	59.4945	PPIF-AS-1	-	34278
chrX	35453745	35453862	117	21	0.707146	0.131146	0.576001	58.1155	MSTRG.65141	CHST7	-667.5	-1.12692	0.995608
chrX	37250532	37250917	385	17	0.46831	0.112073	0.356237	51.5961	MSTRG.65203	-	809.5	-0.22037	0.995608
chr26	8723103	8723250	147	8	0.927114	0.0921877	0.834926	51.5788	MSTRG.39272	-	296.5	-0.117911	0.999989
chrX	94284758	94285052	294	17	0.431855	0.0520211	0.379834	48.6524	MSTRG.65985	-	-40	0.0701476	0.995608
chr9	51869044	51869183	139	23	0.960408	0.601127	0.359281	47.133	MSTRG.63091	-	-351.5	1.99027	0.35997
chr30	3477770	3477946	176	21	0.215009	0.69454	-0.479532	-46.1353	MSTRG.45695	-	2816
chr10	88819592	88819702	110	15	0.810488	0.228002	0.582486	46.0918	TSDBGID.6181	LORF2li46	-27679
chrX	94807064	94807114	50	14	0.403845	0.0405107	0.363334	45.115	MSTRG.66010	L1RE1li159	65701
chr7	47158108	47158253	145	9	0.0628866	0.717047	-0.65416	-41.8684	MSTRG.57045	FAM183A	948.5	0.340735	0.999989
chr5	55597616	55597724	108	14	0.509919	0.963802	-0.453883	-39.8966	MSTRG.51273	MEST	738	-0.398186	0.999989
chr27	13386347	13386449	102	16	0.411806	0.964271	-0.552465	-38.5502	MSTRG.40578	-	-290	-0.280295	0.999989
chr27	9520873	9521039	166	16	0.473579	0.902424	-0.428845	-38.2294	MSTRG.40247	-	3866	-0.352888	0.999989
chr7	56092337	56092512	175	14	0.334019	0.801838	-0.467819	-38.2294	MSTRG.57501	-	-37751.5
chr16	8230305	8230373	68	8	0.922739	0.148954	0.773785	37.5532	LINC-ARF1-10	.	-38093
chr15	45362930	45363102	172	12	0.844819	0.296166	0.548653	37.4856	MSTRG.17361	-	24594	0.235167	0.999989
chr19	41160159	41160290	131	13	0.275039	0.796055	-0.521016	-37.1541	MSTRG.25305	-	5635.5	0.320709	0.999989
chrX	29910187	29910556	369	10	0.456593	0.0433935	0.413199	37.1379	MSTRG.65088	USP9X	-2197.5	0.497414	0.995608
chr3	4267346	4267484	138	17	0.902529	0.63568	0.266849	36.6178	MSTRG.42737	-	11676
chrX	106986875	106987140	265	14	0.410529	0.0681122	0.342417	36.2445	MSTRG.66168	GPR101	-1841.5	0.163204	0.995608
chrX	95438576	95438981	405	12	0.3668	0.0457736	0.321026	36.1871	MSTRG.66023	DKC1	-379.5	0.122892	0.995608
chr3	131350468	131350579	111	15	0.655722	0.240435	0.415287	36.0995	MSTRG.45480	HSPA1li1	372.5	0.419264	0.921206
chrX	36397526	36399349	1823	13	0.583497	0.169046	0.41445	35.8146	MSTRG.65157	UBA1li1	-5503.5	0.907693	0.995608
chr2	81726707	81726793	86	10	0.228282	0.874132	-0.645849	-35.4624	MSTRG.28086	-	11283	-0.390632	0.999989
chr4	107504855	107505097	242	5	0.0540101	0.823451	-0.769441	-35.3476	TSDBGID.22403	OR11G2li4	-7301
chr22	29357952	29358113	161	13	0.486279	0.907813	-0.421534	-35.339	MSTRG.35086	-	1472.5	0.249137	0.999989
chr1	189299259	189299408	149	14	0.11706	0.644017	-0.526958	-34.1657	MSTRG.3510	-	-375.5	-0.468342	0.999989
chr22	4875870	4876019	149	14	0.872685	0.425377	0.447308	34.0941	LINC-RBM19-6	.	1814.5
chrX	52859297	52859577	280	14	0.318121	0.0506323	0.267489	33.7235	MSTRG.65507	-	1120
chr16	66529753	66530160	407	17	0.386324	0.7216	-0.335276	-33.1378	LINC-SIPA1L2-2	.	-20087.5
chr1	17746253	17746361	108	13	0.358419	0.0533164	0.305103	32.6174	LINC-SNX4-1	.	12994
chr2	47794906	47794992	86	10	0.858633	0.292967	0.565666	32.1061	MSTRG.26788	-	38	-3.72714	0.999989
chr15	40562861	40563020	159	14	0.501027	0.835505	-0.334478	-32.0399	MSTRG.17037	-	4340.5
chr12	16865968	16866131	163	12	0.904964	0.437754	0.46721	31.9515	MSTRG.9192	NFATC1li1	-47783.5
chrX	97461743	97464417	2674	10	0.599468	0.966286	-0.366818	-31.7717	MSTRG.66093	MTM1	34887	0.755406	0.995608
chr6	40756174	40756341	167	13	0.546038	0.900959	-0.354921	-31.6269	MSTRG.53533	-	68682.5
chr27	10460344	10460457	113	12	0.524539	0.94031	-0.415771	-31.2661	MSTRG.40345	-	10207.5	0.854229	0.482212
chr2	186595679	186595889	210	13	0.550858	0.895529	-0.344671	-31.1407	LINC-WNK2-2	.	-115
chr23	24533213	24533577	364	11	0.527373	0.90746	-0.380087	-31.0735	LINC-RBM5-1	.	11344
chr9	97695643	97695726	83	12	0.152608	0.571057	-0.41845	-31.0157	MSTRG.64505	TSORFli151	-621.5	-0.671981	0.999989
chrX	37251860	37251958	98	10	0.42934	0.0392118	0.390128	30.5361	MSTRG.65203	-	-375	-0.22037	0.995608
chr1	215579031	215579166	135	14	0.605742	0.961459	-0.355717	-30.4621	MSTRG.4221	SNORC	-23709.5	-0.314473	0.999989
chr15	45581318	45581421	103	10	0.327851	0.851655	-0.523804	-30.3508	MSTRG.17397	-	6586.5
chr11	24943291	24943414	123	12	0.496404	0.938184	-0.44178	-30.3272	MSTRG.7063	-	8835.5
chr27	3662333	3662483	150	14	0.273962	0.659182	-0.38522	-30.1105	MSTRG.39881	-	-12076
chrX	94284438	94284608	170	13	0.424685	0.0900026	0.334682	30.106	MSTRG.65985	-	342	0.0701476	0.995608
chr14	88156039	88156109	70	9	0.459961	0.947693	-0.487732	-29.8865	MSTRG.15554	TSORFli592	-696
chr9	51237040	51237218	178	9	0.749756	0.24089	0.508865	29.8071	MSTRG.63066	-	4172
chr15	45671748	45671908	160	14	0.486706	0.186761	0.299944	29.7835	MSTRG.17398	-	-23884
chrX	110612385	110612999	614	8	0.550388	0.0912376	0.459151	29.7636	MSTRG.66234	-	-524	-0.0539061	0.995608
chrX	97496822	97497025	203	10	0.463736	0.0665054	0.39723	29.6562	MSTRG.66093	MTM1	1043.5	0.755406	0.995608
chr14	85815287	85815387	100	12	0.505588	0.893923	-0.388335	-29.258	MSTRG.15503	-	15848
chr17	20520456	20520553	97	10	0.475552	0.949522	-0.47397	-28.927	MSTRG.21049	TSORFli903	-24379.5
chr3	263828	264048	220	14	0.500015	0.142412	0.357603	28.8244	LINC-DLL1-2	.	-604
chr4	64700868	64701011	143	11	0.151707	0.743746	-0.592039	-28.808	MSTRG.47998	-	-2426.5
chr2	82479570	82479686	116	14	0.516031	0.915949	-0.399918	-28.7629	MSTRG.28156	TSR3	7662	1.39086	0.00178225
chr16	3754086	3754225	139	12	0.255433	0.80044	-0.545007	-28.5742	MSTRG.18634	-	3049.5
chr28	25544160	25544331	171	12	0.524861	0.890088	-0.365227	-28.3302	MSTRG.42048	ATP2C1	-7597.5	-0.0426834	0.999989
chr25	5450035	5450151	116	13	0.9444	0.66388	0.28052	28.2309	LINC-GFRA2-11	.	-388
chr17	18745303	18745388	85	11	0.690495	0.276652	0.413843	28.2246	LINC-WT1-10	.	7433.5
chrX	82445651	82445818	167	11	0.422453	0.0504224	0.372031	28.1048	MSTRG.65840	NRK	-49756.5
chr10	50650285	50650579	294	13	0.188732	0.607235	-0.418503	-27.7629	MSTRG.5363	TSORFli297	-360	-0.205687	0.999989
chr22	13382329	13382426	97	11	0.615675	0.24729	0.368385	27.619	MSTRG.34269	-	-5942.5
chr12	79735385	79735473	88	12	0.618573	0.16908	0.449493	27.6094	MSTRG.10598	RPL7li37	8185
chr29	2910657	2910859	202	11	0.27962	0.776511	-0.496891	-27.2242	LINC-QDPR-1	-	-338	1.45948	0.999989
chrX	16435216	16435493	277	8	0.417981	0.0478369	0.370144	27.0907	MSTRG.64933	KLHL15	1620.5	0.855612	0.995608
chr14	28837681	28837879	198	10	0.188449	0.59601	-0.407561	-26.8785	MSTRG.14013	-	-5577
chr23	19604945	19605071	126	9	0.440602	0.932749	-0.492147	-26.8319	MSTRG.36211	-	-9298
chr29	7686452	7686576	124	8	0.464669	0.932136	-0.467467	-26.622	LINC-PPARGC1A-2	.	2088
chr2	83268373	83268529	156	11	0.362144	0.87107	-0.508926	-26.2868	MSTRG.28181	-	23542
chr7	73889589	73889708	119	13	0.414098	0.110043	0.304056	26.1643	IQGAP3-AS-2	-	14273.5
chr3	1827137	1827229	92	12	0.646096	0.91811	-0.272014	-25.9128	MSTRG.42688	GALNT1li1	11164
chr30	3586807	3586902	95	8	0.502552	0.969762	-0.46721	-25.8428	MSTRG.45707	-	4568.5
chrX	41623901	41624275	374	9	0.416674	0.0422243	0.37445	25.6902	MSTRG.65263	-	782
chr2	57051510	57051654	144	11	0.431167	0.873309	-0.442142	-25.6716	MSTRG.27105	CALN1	32858
chr9	50335876	50335995	119	11	0.881397	0.571928	0.309469	25.6535	LINC-CDH4-35	.	1688.5
chr6	102452853	102452986	133	12	0.4043	0.74501	-0.34071	-25.5962	MSTRG.55130	TRMU	-19293.5	0.521867	0.999989
chr9	72375208	72375385	177	11	0.850861	0.455963	0.394898	25.5095	MSTRG.63794	-	1693.5
chr16	2460367	2460542	175	10	0.848861	0.487756	0.361105	25.3627	MSTRG.18596	-	-10358.5
chr1	208598418	208598501	83	8	0.469447	0.940535	-0.471088	-25.2649	MSTRG.3935	-	25227.5	-0.753675	0.999989
chr7	46695467	46695634	167	11	0.847192	0.46107	0.386122	25.2337	MSTRG.57071	-	16019.5	-5.26952	0.186912
chr11	15692721	15692782	61	10	0.557776	0.943464	-0.385688	-25.2039	MSTRG.6806	-	-24585.5	-0.452753	0.999989
chr10	60377035	60377210	175	10	0.400403	0.863345	-0.462942	-25.1836	MSTRG.5609	-	169.5
chr7	58168376	58168438	62	12	0.415826	0.871777	-0.455951	-25.1366	LINC-SDC3-1	-	15372
chrX	54121568	54121732	164	8	0.409108	0.0610204	0.348087	25.0713	MSTRG.65517	PWWP2Ali2	2165
chr20	26692904	26693084	180	10	0.827289	0.426755	0.400534	25.0645	DKK2-AS-1	-	-29347
chrX	38654957	38655011	54	8	0.623638	0.0958143	0.527823	24.9974	MSTRG.65215	SHROOM4	-1222	0.208822	0.995608
chr14	5384094	5384274	180	12	0.412567	0.834088	-0.42152	-24.9012	MSTRG.13366	-	-7017
chr15	6249599	6249671	72	7	0.650599	0.171155	0.479444	24.7448	MSTRG.15741	-	3140
chr8	63329683	63329809	126	12	0.870966	0.537969	0.332998	24.5861	MSTRG.61041	-	15833
chr8	39868579	39868713	134	13	0.406375	0.685957	-0.279582	-24.4371	MSTRG.60481	-	873
chr10	87815620	87815829	209	11	0.626985	0.946771	-0.319786	-24.4176	MSTRG.6107	-	22072.5
chr6	105748349	105748445	96	8	0.242344	0.773722	-0.531378	-24.3647	MSTRG.55337	-	3770
chr15	40867182	40867305	123	10	0.492894	0.882673	-0.389779	-24.2993	MSTRG.17040	-	-51921.5
chr13	79706161	79706227	66	10	0.524565	0.859737	-0.335172	-24.2953	MSTRG.12961	-	-28
chr22	5740769	5740864	95	11	0.628255	0.134736	0.493519	24.2071	MSTRG.33936	TBX3	19417.5	0.0579801	0.999989
chr22	38952553	38952664	111	11	0.529133	0.931272	-0.402139	-24.1358	MSTRG.35530	HDDC3	-23819.5	0.146111	0.999989
chr11	16158530	16158614	84	9	0.949631	0.428854	0.520777	24.1235	MSTRG.6838	-	-21563
chrX	52859630	52859736	106	12	0.324353	0.060193	0.26416	24.1076	MSTRG.65507	-	874
chr19	24488504	24488590	86	10	0.191908	0.650478	-0.45857	-24.1021	MSTRG.24841	-	451	-0.617994	0.999989
chr11	3191433	3191633	200	12	0.304841	0.706508	-0.401667	-24.0008	LINC-RAD51AP2-5	.	-4323
chr2	93825582	93825717	135	10	0.92899	0.510286	0.418704	23.9575	MSTRG.28714	-	18471.5
chr12	69367047	69367173	126	13	0.527744	0.852029	-0.324285	-23.9119	MSTRG.10237	-	-9840
chr2	88533899	88533975	76	13	0.568789	0.121921	0.446868	23.8523	MSTRG.28342	-	-9884
chr25	4380243	4380365	122	10	0.433599	0.825873	-0.392274	-23.6481	MSTRG.38390	-	-231
chr21	23850988	23851140	152	11	0.601106	0.168765	0.432341	23.4164	MSTRG.32842	-	-22030
chr4	57602726	57602880	154	5	0.819112	0.190471	0.628641	23.2354	LINC-BDKRB2-6	.	-2557
chrX	109011257	109011418	161	8	0.453821	0.0594646	0.394357	23.1775	MSTRG.66209	GPC3	-1884.5	-0.0323612	0.995608
chrX	39840818	39840888	70	8	0.444182	0.0511291	0.393052	23.1387	MSTRG.65228	CCNB3li1	21007	-2.66438	0.995608
chr2	183620035	183620095	60	8	0.77548	0.250101	0.525379	23.0689	MSTRG.30659	-	22833
chr15	48613801	48613924	123	12	0.866654	0.414589	0.452065	22.977	MSTRG.17565	-	3663.5
chr24	27667053	27667314	261	4	0.727208	0.0539528	0.673255	22.938	LINC-PLOD2-6	.	-14680.5
chr2	185850755	185850874	119	11	0.603741	0.266674	0.337067	22.9312	TSDBGID.13573	BARX1	-16495.5	5.76763	0.14535
chrX	35967179	35967318	139	9	0.492842	0.118606	0.374236	22.8654	MSTRG.65147	JADE3	-1257.5	-2.21067	0.995608
chrX	56229634	56231008	1374	8	0.587663	0.911458	-0.323796	-22.8651	MSTRG.65601	-	110913
chr18	56921627	56921700	73	8	0.790309	0.28416	0.50615	22.8248	LINC-NEURL1B-9	.	9006.5
chr22	6662846	6662977	131	5	0.542377	0.965879	-0.423502	-22.7138	LINC-MED13L-10	.	-18002.5
chrX	11141691	11141913	222	6	0.532424	0.0512328	0.481191	22.5812	MSTRG.64846	AP1S2	182	0.340655	0.995608
chr3	65020975	65021284	309	7	0.835646	0.354191	0.481455	22.5164	TSDBGID.21011	RPL9li32	-13003.5
chrX	116279651	116281820	2169	7	0.61261	0.958046	-0.345436	-22.45	MSTRG.66281	-	62750.5
chr24	23831624	23831886	262	10	0.567944	0.242402	0.325543	22.4255	MSTRG.37710	-	156
chr14	51343539	51343650	111	11	0.262293	0.760011	-0.497718	-22.3936	TSDBGID.8819	TSORFli563	1986.5
chr6	32511068	32511175	107	7	0.178443	0.638687	-0.460244	-22.3812	TSDBGID.1893	GDF3	526.5
chrX	156610	156676	66	9	0.845992	0.352158	0.493834	22.3356	LINC-ARSH-3	.	-32589
chrX	2755512	2755633	121	10	0.650294	0.950676	-0.300382	-22.2983	MSTRG.64674	-	-6110.5
chr9	100775185	100775289	104	9	0.102435	0.552326	-0.449891	-22.144	LINC-CD93-8	.	-4942
chrX	11141307	11141428	121	9	0.381073	0.0443805	0.336692	21.9901	MSTRG.64846	AP1S2	616.5	0.340655	0.995608
chr6	102059650	102059722	72	11	0.608584	0.911731	-0.303148	-21.9722	MSTRG.55114	-	-28666
chr10	9468583	9468642	59	5	0.266901	0.881999	-0.615098	-21.953	LINC-ZSWIM6-5	.	-2453.5
chrX	108665498	108665580	82	8	0.328008	0.0389318	0.289076	21.8728	MSTRG.66226	-	-7183
chrX	83168561	83170045	1484	7	0.655324	0.980668	-0.325344	-21.8554	MSTRG.65832	-	-42100
chrX	99088512	99088971	459	8	0.357346	0.0416678	0.315678	21.8499	MSTRG.66133	-	1302.5
chr4	79597367	79597464	97	11	0.555343	0.842304	-0.28696	-21.8228	MSTRG.48506	-	-7082.5
chr2	95149879	95150009	130	9	0.86021	0.400325	0.459885	21.7972	MSTRG.28805	-	10774	0.646553	0.999989
chrX	29910619	29911439	820	7	0.53733	0.125415	0.411915	21.7396	MSTRG.65088	USP9X	-2855	0.497414	0.995608
chr18	59771239	59771312	73	8	0.418111	0.908383	-0.490273	-21.732	MSTRG.24093	-	32.5
chr15	11317987	11318111	124	10	0.681527	0.325694	0.355833	21.6536	MSTRG.15932	-	16363
chr23	20675710	20675902	192	9	0.373026	0.755342	-0.382316	-21.5838	MSTRG.36285	-	-6983
chr17	20648750	20648930	180	9	0.372988	0.814697	-0.44171	-21.5589	MSTRG.21062	TSORFli836	-3388	-0.43393	0.999989
chr1	168280292	168280423	131	6	0.83911	0.36643	0.47268	21.4908	LINC-FSIP2-7	.	404.5
chr11	513406	513534	128	9	0.327094	0.742023	-0.414929	-21.4165	TSDBGID.6484	RPL21li29	-1285
chr15	66194844	66195065	221	10	0.423966	0.113899	0.310068	21.3646	MSTRG.18219	-	-237.5	-1.03531	0.999989
chr9	51903492	51903590	98	10	0.357982	0.767748	-0.409766	-21.2929	MSTRG.63092	-	16903
chr10	91870716	91871055	339	4	0.860878	0.266914	0.593964	21.2891	LINC-RPL6-389	.	30306.5
chrX	445840	445935	95	6	0.88625	0.214581	0.671669	21.2335	MSTRG.64631	ARSF	-123522	-1.02782	0.995608
chr2	183717655	183717728	73	11	0.673693	0.938052	-0.264359	-21.2291	MSTRG.30663	-	1482.5	-0.381412	0.999989
chr2	90263510	90263611	101	6	0.15546	0.792866	-0.637406	-21.1827	MSTRG.28522	-	-6373.5	-0.203205	0.999989
chrX	28639005	28639400	395	6	0.555045	0.111959	0.443086	21.1366	LINC-OTC-1	-	-19898.5
chr5	31021353	31021449	96	7	0.501777	0.976821	-0.475044	-21.1332	MSTRG.50493	-	9212
chr16	67370781	67370848	67	8	0.345924	0.84921	-0.503286	-21.1232	MSTRG.20345	-	9421.5
chr17	36517070	36517195	125	6	0.334811	0.919401	-0.58459	-20.9564	MSTRG.21436	-	-7259.5
chr25	246669	246923	254	10	0.437666	0.777864	-0.340198	-20.9505	MSTRG.38212	GUCY1B1	-3288	0.210028	0.999989
chr23	20777870	20777969	99	6	0.185917	0.871021	-0.685104	-20.9211	LINC-ABHD5-2	.	14661.5
chrX	84009383	84009724	341	7	0.411513	0.0554607	0.356052	20.8604	MSTRG.65861	PRPS1	-1040.5	0.119128	0.995608
chr16	34544883	34544960	77	10	0.113017	0.537956	-0.424939	-20.8531	MSTRG.19309	-	-17191.5
chr13	18742472	18742540	68	7	0.440516	0.94666	-0.506144	-20.8353	MSTRG.11805	-	10149	-2.09834	0.999989
chr17	2864618	2864763	145	7	0.233719	0.77871	-0.544991	-20.7803	MSTRG.20552	-	-3242.5	-2.58684	0.999989
chr22	1604821	1604929	108	9	0.410191	0.762892	-0.352701	-20.734	MSTRG.33797	-	-4187
chr27	14503161	14503272	111	11	0.240364	0.632902	-0.392538	-20.6781	MSTRG.40649	TMEM150B	6650.5
chr16	67156766	67156863	97	9	0.52067	0.900356	-0.379686	-20.6576	LINC-RP5-862P8.2-4	.	-17333.5
chr8	54717450	54717530	80	7	0.509174	0.0967527	0.412421	20.626	MSTRG.60891	MYO16li1	43961	0.31898	0.999989
chr22	46581006	46581426	420	4	0.183	0.891257	-0.708257	-20.5744	LINC-MCTP2-10	-	-72080	-1.33477	0.999989
chrX	111790388	111791025	637	7	0.697165	0.987008	-0.289842	-20.5706	MSTRG.66260	-	5077.5	-0.159904	0.995608
chr2	1363712	1363777	65	9	0.779064	0.353014	0.42605	20.5085	MSTRG.25637	HDHD5	591.5	0.381988	0.999989
chr6	38663468	38663534	66	7	0.0502006	0.672278	-0.622077	-20.5028	LINC-KDM5A-2	-	-993
chrX	107706322	107706453	131	7	0.629141	0.110939	0.518202	20.4817	MSTRG.66185	MAP7D3	-48993.5	0.449217	0.844349
chr23	25930470	25930683	213	9	0.535705	0.933626	-0.397922	-20.4598	MSTRG.36642	ALAS1	23618.5	1.25987	0.976574
chr17	48752267	48752335	68	7	0.224153	0.697769	-0.473615	-20.3892	MSTRG.21923	-	-4905	-1.58029	0.999989
chrX	54111729	54111823	94	8	0.584841	0.216703	0.368138	20.3548	MSTRG.65515	STRBPli1	346	-0.457393	0.995608
chr7	70134042	70134112	70	4	0.360618	0.865925	-0.505307	-20.3523	MSTRG.58133	SLAMF9	3633
chrX	110047826	110050237	2411	8	0.631773	0.956457	-0.324684	-20.3287	MSTRG.66236	MBNL3	-37735.5	0.805003	0.995608
chr12	91555676	91555753	77	12	0.798598	0.554203	0.244395	20.3237	LINC-RUNX3-4	.	-4822.5
chr22	24196264	24196389	125	9	0.575192	0.877878	-0.302687	-20.3111	MSTRG.34770	-	-2172.5
chr20	40164640	40164719	79	7	0.778729	0.198705	0.580024	20.2082	MSTRG.31997	POLR2B	19187.5	-0.0446611	0.999989
chrX	11089696	11090210	514	7	0.648695	0.973746	-0.325051	-20.1278	MSTRG.64845	GAGli28	-14121
chr22	33717371	33717459	88	5	0.436573	0.907122	-0.47055	-20.101	MSTRG.35306	-	9946
chr3	1543440	1543515	75	8	0.933331	0.584419	0.348912	20.0908	MSTRG.42625	TSORFli2082	-24927.5	0.775682	0.999989
chr30	18668021	18668173	152	11	0.723332	0.937447	-0.214115	-20.0469	MSTRG.46152	TSORFli1966	51933
chr9	97500070	97500177	107	8	0.940729	0.576588	0.364142	20.0036	MSTRG.64497	-	72513.5	-0.373619	0.999989
chrX	116511161	116511220	59	8	0.521996	0.0780683	0.443927	19.9903	MSTRG.66273	MRFAP1	-233.5	-0.228224	0.995608
chrX	12975111	12975357	246	7	0.490345	0.0959057	0.394439	19.9747	MSTRG.64882	-	-1365
chr2	119984449	119984572	123	8	0.716678	0.269488	0.44719	19.9738	MSTRG.29371	-	191.5
chrX	91178193	91179752	1559	6	0.496692	0.918426	-0.421734	-19.9709	TSDBGID.19363	AGTR2	7086.5
chrX	42131985	42132221	236	8	0.381771	0.0468332	0.334938	19.9063	MSTRG.65281	-	1016
chrX	99004810	99007129	2319	7	0.503524	0.847798	-0.344274	-19.904	TSDBGID.19798	FMR1NB	12481.5
chr7	56548903	56549018	115	7	0.510561	0.904484	-0.393924	-19.9018	MSTRG.57482	TSORFli2371	11856.5
chr22	8098012	8098117	105	9	0.717245	0.353376	0.36387	19.8165	MSTRG.33957	-	5325.5	-1.47751	0.999989
chr22	416970	417130	160	9	0.729958	0.986155	-0.256198	-19.7728	MSTRG.33720	CLDN5	-15996	0.892798	0.577912
chrX	50802950	50803150	200	8	0.529698	0.112035	0.417663	19.7715	MSTRG.65438	-	-3891
chr9	21539392	21539627	235	7	0.19074	0.748616	-0.557877	-19.7664	MSTRG.62258	B3GAT1	2507.5	0.385734	0.999989
chr21	22765316	22765421	105	10	0.853815	0.468669	0.385145	19.7508	MSTRG.32758	-	1739.5
chrX	94650978	94652041	1063	8	0.675451	0.954851	-0.279399	-19.7253	MSTRG.65999	-	-43210.5
chrX	58657710	58660363	2653	7	0.606498	0.96432	-0.357822	-19.6755	MSTRG.65635	GPAMli1	19708.5	-0.842494	0.995608
chrX	37251128	37251193	65	9	0.317897	0.0510456	0.266851	19.6637	MSTRG.65203	-	373.5	-0.22037	0.995608
chr19	32282953	32283034	81	11	0.230447	0.521741	-0.291294	-19.6552	MSTRG.25076	PURG	-948.5	-0.128621	0.999989
chr15	40733314	40733379	65	9	0.607192	0.941465	-0.334273	-19.608	MSTRG.17051	GRAP	13654.5
chr15	30024202	30024400	198	7	0.435275	0.825645	-0.39037	-19.5699	MSTRG.16747	-	-5951
chr11	56248565	56248652	87	8	0.326754	0.713659	-0.386905	-19.5234	MSTRG.7895	-	11888.5	1.11681	0.999989
chr7	54056971	54057073	102	7	0.726076	0.246003	0.480073	19.5109	MSTRG.57358	CLSPN	5796	-0.643581	0.999989
chrX	53401303	53402041	738	6	0.660373	0.979106	-0.318733	-19.4661	MSTRG.65501	-	-32825	0.130215	0.995608
chr26	8723305	8723360	55	8	0.638374	0.243304	0.39507	19.4303	MSTRG.39272	-	140.5	-0.117911	0.999989
chr11	15051790	15051872	82	7	0.0743216	0.477236	-0.402914	-19.4194	MSTRG.6798	-	-9074	-0.54356	0.999989
chr29	2585473	2585579	106	8	0.414309	0.762483	-0.348174	-19.3849	MSTRG.42184	TSORFli1950	-7639
chr25	501739	501943	204	8	0.673564	0.20418	0.469384	19.3345	MSTRG.38225	-	9718
chr24	27700462	27700547	85	5	0.821578	0.391463	0.430115	19.2978	LINC-PLOD2-8	.	-1380.5
chr19	27295254	27295446	192	9	0.633195	0.938107	-0.304912	-19.1784	MSTRG.24958	-	7093
chrX	84722385	84722475	90	7	0.364497	0.0471911	0.317306	19.0274	TSDBGID.19713	IRS4	3723
chr6	97801562	97801685	123	6	0.45479	0.0606265	0.394163	19.0064	MSTRG.54940	-	16487.5
chrX	11873679	11874233	554	7	0.371174	0.796228	-0.425054	-18.9793	MSTRG.64856	L1RE1li160	-516	2.156	0.995608
chr8	2636497	2636628	131	11	0.556452	0.240234	0.316219	18.9398	MSTRG.59489	EPSTI1	1214.5	3.26097	0.315585
chr22	2286023	2286087	64	10	0.8044	0.444199	0.360201	18.9286	MSTRG.33849	-	-7302	-0.0703887	0.999989
chr22	19320579	19320898	319	9	0.729393	0.335247	0.394146	18.9161	MSTRG.34514	PATZ1	2710.5
chr15	40825276	40825359	83	8	0.526355	0.953021	-0.426666	-18.911	MSTRG.17040	-	-9995.5
chrX	10837334	10837932	598	6	0.596312	0.955295	-0.358983	-18.9093	MSTRG.64836	VEGFD	2331	0.587344	0.995608
chr19	27226671	27226995	324	8	0.154591	0.47666	-0.322069	-18.8876	MSTRG.24954	-	527
chr3	1826555	1826655	100	8	0.803017	0.368247	0.43477	18.8802	MSTRG.42688	GALNT1li1	11742
chr9	51911886	51912008	122	9	0.730881	0.336636	0.394245	18.8742	MSTRG.63092	-	8497
chrX	60889273	60889691	418	6	0.664405	0.989644	-0.325239	-18.8342	MSTRG.65654	-	-36128	-0.0190903	0.995608
chr1	209374328	209374415	87	10	0.589881	0.870702	-0.28082	-18.8305	MSTRG.4002	-	4403.5	0.613526	0.999989
chr8	54212786	54212860	74	8	0.348088	0.715423	-0.367334	-18.8223	MSTRG.60896	-	7788
chr23	20181753	20181823	70	9	0.701723	0.221244	0.480479	18.8023	MSTRG.36242	-	-31708
chr12	82912552	82912674	122	9	0.35023	0.747832	-0.397602	-18.7841	MSTRG.10699	-	-18195
chrX	30913033	30916710	3677	7	0.664719	0.955259	-0.29054	-18.7775	MSTRG.65077	-	252716	-2.17325	0.995608
chrX	96937828	96937947	119	7	0.648893	0.979308	-0.330414	-18.7684	MSTRG.66088	-	1289.5
chr14	28838790	28838867	77	10	0.110551	0.369387	-0.258836	-18.718	MSTRG.13966	VAX1	6456.5	0.234211	0.999989
chrX	11872592	11872888	296	6	0.466258	0.871931	-0.405673	-18.6636	MSTRG.64856	L1RE1li160	700	2.156	0.995608
chrX	117130174	117131844	1670	7	0.590596	0.925127	-0.334531	-18.6167	LINC-RPS2-20	.	-22065
chr17	20478523	20478573	50	8	0.489326	0.875149	-0.385822	-18.6145	MSTRG.21044	-	-6317	1.41228	0.999989
chr2	49129372	49129476	104	8	0.538035	0.834712	-0.296677	-18.6085	MSTRG.26917	-	25493	-0.438256	0.968918
chrX	98840840	98842259	1419	6	0.582248	0.958793	-0.376545	-18.5826	TSDBGID.19797	TSORFli1927	33582.5
chr22	14035289	14035375	86	6	0.446642	0.938069	-0.491427	-18.5599	MSTRG.34221	-	-2930	0.33027	0.999989
chr1	210505932	210506032	100	8	0.929578	0.610674	0.318904	18.5562	MSTRG.4029	ASB1	-7198	-0.27039	0.999989
chr5	93909418	93909474	56	5	0.224609	0.765315	-0.540706	-18.5329	MSTRG.51978	TEX47	-28198
chrX	52749842	52750197	355	7	0.356042	0.0430064	0.313036	18.5049	MSTRG.65503	TAF1	-619.5	-0.726966	0.995608
chr2	81372060	81372136	76	6	0.358167	0.898142	-0.539975	-18.4694	MSTRG.28018	RPL35li8	12524	-1.47842	0.340281
chrX	6911224	6913213	1989	5	0.479204	0.931759	-0.452556	-18.4659	LINC-HCCS-2	.	72522.5
chr8	53246390	53246449	59	6	0.167983	0.767315	-0.599331	-18.4639	MSTRG.60869	-	-12476.5
chr3	904672	904806	134	6	0.954276	0.364685	0.589591	18.4258	TSDBGID.20198	TSORFli1993	-2047
chrX	29806219	29806295	76	6	0.714244	0.116012	0.598232	18.3485	LINC-USP9X-4	.	19306
chrX	92106664	92109243	2579	7	0.598984	0.934221	-0.335237	-18.3176	TSDBGID.19366	RPL7li120	-101600
chrX	7289075	7290259	1184	5	0.510327	0.977136	-0.466809	-18.3036	MSTRG.64804	-	-62789
chr30	13959948	13960007	59	9	0.810407	0.502837	0.30757	18.2399	MSTRG.46034	-	-12869.5
chr15	47392600	47392683	83	8	0.593575	0.91689	-0.323316	-18.2044	MSTRG.17482	-	-1152.5	-1.55156	0.999989
chr15	46716028	46716129	101	7	0.374751	0.732628	-0.357877	-18.158	MSTRG.17464	ISCA1	-15557.5
chr7	24733254	24733340	86	7	0.484153	0.147225	0.336927	18.1452	MSTRG.56425	TCTEX1D1	49185	-2.06	0.313864
chr1	98634933	98635020	87	8	0.591653	0.934259	-0.342606	-18.1334	MSTRG.1994	-	7295.5	-0.502426	0.956961
chr3	1621217	1621274	57	4	0.928175	0.267728	0.660447	18.1165	TSDBGID.20788	CCR6	-34.5
chr4	53333243	53333326	83	8	0.672465	0.303854	0.368612	18.1068	MSTRG.47604	-	-22148.5
chrX	9413731	9413802	71	6	0.624085	0.192626	0.431459	18.0585	MSTRG.64822	OFD1	-81167.5	0.219822	0.995608
chr7	70034439	70034539	100	9	0.467276	0.859793	-0.392517	-18.0436	MSTRG.58130	IGSF8	-4819	0.501277	0.999989
chr11	10704217	10704321	104	7	0.179984	0.620837	-0.440853	-18.0364	MSTRG.6712	-	254
chrX	44939261	44940028	767	5	0.433389	0.911309	-0.47792	-18.031	MSTRG.65366	-	-38468.5
chr11	58753999	58754084	85	7	0.422742	0.0799827	0.342759	18.0202	MSTRG.7983	-	261.5
chr12	16893060	16893180	120	6	0.305178	0.926365	-0.621187	-17.9826	MSTRG.9198	-	29883
chr7	56331608	56331755	147	6	0.680665	0.208465	0.4722	17.9051	MSTRG.57467	-	-18941.5
chr21	24749155	24749217	62	5	0.317477	0.976001	-0.658524	-17.8748	TSDBGID.15669	TSORFli1399	861
chr4	57735370	57735423	53	7	0.48629	0.885797	-0.399508	-17.8491	MSTRG.47774	-	-21577.5
chr7	63173437	63173552	115	9	0.412663	0.742322	-0.329659	-17.8222	MSTRG.57955	-	-14969.5
chrX	27821626	27823287	1661	7	0.661956	0.942672	-0.280716	-17.816	TSDBGID.19523	H2AZ1li3	16577.5
chrX	111508493	111511358	2865	7	0.71829	0.973107	-0.254817	-17.796	MSTRG.66252	ENOX2	52267.5	-0.0626993	0.995608
chr28	21733933	21734203	270	8	0.810412	0.517257	0.293155	17.7916	MSTRG.41922	-	23440
chr27	4502448	4502621	173	6	0.231228	0.645759	-0.414531	-17.7858	MSTRG.39938	-	19800.5
chr5	37009843	37009913	70	7	0.270068	0.787368	-0.5173	-17.768	MSTRG.50696	-	5011
chr19	13881018	13881158	140	7	0.961373	0.528372	0.433001	17.7523	MSTRG.24568	-	-18181
chr23	17469656	17469711	55	4	0.868782	0.315556	0.553226	17.7444	MSTRG.36095	-	8379.5
chrX	55475704	55476326	622	5	0.520237	0.935959	-0.415722	-17.7415	MSTRG.65547	NEXMIF	-26347	0.278852	0.995608
chrX	94336912	94337036	124	6	0.402868	0.0465286	0.356339	17.7299	MSTRG.65995	NKAP	868	0.378988	0.995608
chr12	15193866	15193950	84	8	0.631236	0.9381	-0.306863	-17.7213	MSTRG.9189	-	3807	-0.634915	0.999989
chr9	14495046	14495133	87	7	0.6054	0.944543	-0.339143	-17.7046	MSTRG.61974	OLFR151	-44.5
chr2	94539026	94539094	68	7	0.55699	0.973706	-0.416716	-17.6975	MSTRG.28766	AGPAT2	-14425	1.19232	0.779802
chr15	48688180	48688237	57	8	0.210209	0.657206	-0.446997	-17.6863	MSTRG.17571	-	-6244.5	-0.8078	0.999989
chr22	23421601	23421708	107	7	0.427293	0.839452	-0.412158	-17.6492	MSTRG.34733	ABCB9	-6656.5
chr17	17225778	17225846	68	7	0.529383	0.883288	-0.353905	-17.6157	MSTRG.20896	-	-11984
chr16	67415417	67415496	79	6	0.915383	0.483405	0.431978	17.6032	MSTRG.20345	-	-35220.5
chr20	7135021	7135141	120	6	0.342173	0.770815	-0.428642	-17.6004	MSTRG.31013	-	-16527
chr28	25659018	25659116	98	7	0.401996	0.815771	-0.413776	-17.5543	MSTRG.42056	-	-14921	0.0968376	0.999989
chrX	100454041	100454092	51	9	0.411834	0.0649626	0.346872	17.5454	MSTRG.66128	SLITRK2	2294.5	-0.362735	0.995608
chr13	2711748	2711820	72	9	0.639156	0.889649	-0.250493	-17.5393	MSTRG.11407	-	10908
chrX	52226001	52227263	1262	6	0.691523	0.982946	-0.291424	-17.5323	MSTRG.65476	LORF2li207	734	2.5017	0.995608
chr22	20221797	20221857	60	8	0.249372	0.585819	-0.336448	-17.5106	MSTRG.34483	.	312
chr7	42880911	42880979	68	9	0.637155	0.944635	-0.30748	-17.5103	MSTRG.56850	-	32306
chr27	18741374	18741458	84	6	0.34102	0.89662	-0.5556	-17.4892	MSTRG.40983	-	-941
chr18	29533657	29533787	130	7	0.350954	0.733284	-0.38233	-17.48	MSTRG.23289	ARHGAP26	-36981	-0.446733	0.999989
chrX	55791400	55792514	1114	5	0.570478	0.947987	-0.377509	-17.477	MSTRG.65559	ABCB7	68946	3.9586	0.718207
chr3	7235727	7235825	98	7	0.302978	0.724741	-0.421763	-17.4524	MSTRG.42846	-	-39
chr11	69912236	69912303	67	5	0.363919	0.86133	-0.497411	-17.4266	MSTRG.8194	-	7565.5	-2.16753	0.269265
chr17	40022950	40023040	90	9	0.862236	0.496857	0.365379	17.426	MSTRG.21570	NR1H3li1	11772	-2.13898	0.814485
chrX	48305142	48305780	638	6	0.679144	0.97629	-0.297147	-17.4253	MSTRG.65420	HEPH	-10338	0.0952833	0.995608
chr2	92840116	92840223	107	8	0.536828	0.829127	-0.292299	-17.4101	MSTRG.28660	-	10271.5
chr19	32681168	32681302	134	9	0.515891	0.844575	-0.328683	-17.3946	MSTRG.25127	-	-4257
chrX	108665952	108666077	125	6	0.461313	0.0570276	0.404286	17.3851	MSTRG.66226	-	-7658.5
chr27	10672975	10673098	123	8	0.787316	0.41621	0.371106	17.3774	MSTRG.40360	SLC17A7	2670.5	0.0594348	0.999989
chr23	20180148	20180265	117	9	0.207589	0.587603	-0.380014	-17.3708	MSTRG.36242	-	-30126.5
chrX	95837129	95837186	57	5	0.501261	0.0507023	0.450559	17.3603	MSTRG.66053	LAGE3li1	-6025.5	0.323225	0.995608
chrX	80138496	80140158	1662	6	0.516205	0.893005	-0.3768	-17.3567	TSDBGID.19310	NXF2	-7461
chr22	35791432	35791622	190	7	0.46218	0.827884	-0.365704	-17.3541	MSTRG.35387	-	-9352	-0.338396	0.999989
chrX	110372723	110375237	2514	6	0.548437	0.949942	-0.401506	-17.3518	MSTRG.66243	-	-17380
chr5	36346800	36346946	146	8	0.282102	0.691463	-0.409361	-17.3403	MSTRG.50727	-	-1881
chr30	21553485	21553595	110	9	0.714619	0.355874	0.358745	17.3395	MSTRG.46333	TSORFli1990	-30111	1.32011	0.998654
chr17	2431955	2432048	93	8	0.572724	0.124852	0.447872	17.3357	MSTRG.20540	-	29747.5
chr15	24846436	24846611	175	9	0.630337	0.919672	-0.289335	-17.3173	MSTRG.16511	-	3324.5
chrX	64797434	64797520	86	7	0.646819	0.109516	0.537303	17.2854	MSTRG.65691	CNKSR3	218
chrX	54756626	54757050	424	5	0.564289	0.952216	-0.387927	-17.2764	MSTRG.65534	-	2309	12.1731	8.66186e-140
chr21	14446052	14446153	101	8	0.600608	0.923238	-0.32263	-17.2571	MSTRG.32502	-	3828.5
chr11	21319716	21319795	79	8	0.568717	0.965218	-0.396501	-17.2501	MSTRG.6999	-	-8604.5
chr7	62856484	62856592	108	7	0.347142	0.715769	-0.368627	-17.2275	MSTRG.57944	FAM78B	-27241	1.48528	0.770071
chr12	92167094	92167283	189	7	0.317455	0.755365	-0.43791	-17.2172	LINC-MAN1C1-2	-	7849.5
chrX	107746185	107746291	106	5	0.792887	0.3311	0.461788	17.2122	MSTRG.66191	-	76504
chr23	23915753	23915804	51	8	0.283327	0.700438	-0.417111	-17.2119	MSTRG.36532	-	7862.5
chr2	95171920	95171986	66	6	0.234808	0.80523	-0.570423	-17.1826	MSTRG.28805	-	-11235	0.646553	0.999989
chr22	30639928	30640033	105	8	0.627729	0.303696	0.324034	17.1533	MSTRG.35117	-	-14855.5
chr5	55785722	55785810	88	7	0.756519	0.263071	0.493448	17.1497	MSTRG.51275	CPA4	11926	-1.29164	0.999989
chr27	9986453	9986510	57	8	0.660911	0.201983	0.458928	17.1358	MSTRG.40288	EEF2	2273.5	0.172558	0.999989
chrX	108306336	108306748	412	6	0.587709	0.90519	-0.317481	-17.1199	TSDBGID.1251	JAM3li1	1262
chr15	31535084	31535159	75	8	0.481608	0.88666	-0.405052	-17.0996	MSTRG.16802	-	4194.5
chrX	79374731	79375779	1048	5	0.593295	0.988262	-0.394967	-17.0717	MSTRG.65752	-	-2220	-0.394622	0.995608
chr17	20100827	20100971	144	7	0.257823	0.74865	-0.490827	-17.0682	MSTRG.20973	-	-9650
chr8	82633170	82633275	105	6	0.4498	0.846477	-0.396677	-17.0673	LINC-RBM26-2	.	93354.5
chrX	91784583	91786630	2047	5	0.52914	0.956066	-0.426926	-17.0601	LINC-ST13-13	.	-90562.5
chrX	28244306	28244874	568	6	0.543996	0.930023	-0.386027	-17.018	MSTRG.65060	-	3718
chr22	24209264	24209315	51	5	0.126622	0.734398	-0.607776	-17.0137	MSTRG.34771	TSORFli1520	-8465.5	1.95593	0.999989
chrX	9915582	9916685	1103	6	0.617357	0.956021	-0.338664	-17.0019	LINC-RPL7-128	-	-60399.5
chrX	11509504	11510087	583	5	0.390786	0.895794	-0.505008	-17.0009	LINC-EEF1AS-1	.	44275.5
chr15	48743989	48744130	141	8	0.579802	0.872548	-0.292746	-16.9875	LINC-GRB2-3	.	1725.5
chr1	208351221	208351315	94	9	0.936138	0.65261	0.283528	16.9843	MSTRG.3917	-	1830	0.414463	0.999989
chrX	35531730	35534422	2692	6	0.679416	0.977615	-0.298199	-16.9748	MSTRG.65144	-	7752
chrX	53601060	53601902	842	5	0.465048	0.886483	-0.421435	-16.9734	MSTRG.65511	LORF2li191	-28431	-0.607611	0.995608
chr11	60524919	60524985	66	6	0.784279	0.269992	0.514286	16.9727	LINC-SERTAD2-5	.	4760
chr14	88269538	88269653	115	7	0.775063	0.378632	0.396431	16.964	LINC-NRG3-4	-	-2805.5
chr4	57341952	57342033	81	7	0.521681	0.862934	-0.341253	-16.9523	MSTRG.47767	-	7043.5
chrX	114436075	114436422	347	5	0.609844	0.976798	-0.366954	-16.932	TSDBGID.19451	RPL26li11	38728.5
chr11	20964931	20964998	67	6	0.72815	0.15697	0.57118	16.9297	MSTRG.6948	-	6385.5
chr2	185680970	185681044	74	10	0.343621	0.608981	-0.265359	-16.9157	MSTRG.30700	RPS7li5	8854
chrX	99377117	99377442	325	6	0.579939	0.942598	-0.362659	-16.9101	LINC-HMGN2-85	.	124370
chr23	279746	279846	100	6	0.142105	0.524299	-0.382194	-16.9011	MSTRG.35774	-	-38479
chr2	90561640	90561727	87	8	0.5047	0.858984	-0.354284	-16.8935	MSTRG.28539	NCS1	-9248.5	-0.222424	0.999989
chr20	27442437	27442506	69	6	0.375887	0.780472	-0.404585	-16.893	MSTRG.31578	-	1237.5
chr27	13607811	13607886	75	9	0.517062	0.149173	0.367889	16.8904	LINC-CACNG7-2	-	16663.5
chr25	949966	950028	62	7	0.63151	0.927923	-0.296413	-16.8723	MSTRG.38262	TSORFli1723	-1125
chrX	89887002	89887087	85	8	0.35042	0.0683914	0.282028	16.8627	MSTRG.65935	HTR2C	1621.5	0.924211	0.995608
chr20	53150216	53150362	146	7	0.949471	0.480976	0.468496	16.8613	MSTRG.32154	-	-60119
chrX	23158518	23158816	298	6	0.643815	0.96278	-0.318965	-16.8449	MSTRG.65026	-	-39968
chrX	93091584	93091663	79	7	0.357135	0.0488446	0.30829	16.8401	MSTRG.65947	WDR44	177.5	0.00868063	0.995608
chr2	94069434	94069567	133	6	0.842948	0.419274	0.423674	16.8274	MSTRG.28729	-	-1142.5
chrX	93093219	93093288	69	5	0.458924	0.0425187	0.416405	16.8198	MSTRG.65946	-	-1388.5
chr23	24094725	24094817	92	8	0.635974	0.901891	-0.265917	-16.8	MSTRG.36563	TSORFli1586	1902
chr10	58282651	58282727	76	7	0.531339	0.898889	-0.36755	-16.7974	MSTRG.5525	-	18207
chr4	68146485	68146656	171	8	0.452022	0.817745	-0.365723	-16.7783	LINC-TLE3-2	.	-3399.5
chr14	85566383	85566441	58	7	0.633484	0.926496	-0.293012	-16.7698	MSTRG.15484	-	17872
chr16	68573555	68573634	79	7	0.49581	0.870735	-0.374925	-16.7665	MSTRG.20414	-	-10586.5
chr11	25638036	25638288	252	8	0.664977	0.967146	-0.302169	-16.7632	MSTRG.7098	MRPS9	-89	-0.199017	0.999989
chr25	3205023	3205109	86	6	0.470357	0.939448	-0.469091	-16.7529	MSTRG.38335	TMA16li1	-4338	0.166851	0.999989
chrX	28912870	28914136	1266	6	0.553884	0.944791	-0.390907	-16.7365	MSTRG.65067	MID1IP1	-73254	0.699458	0.995608
chr6	100664997	100665068	71	7	0.234475	0.722561	-0.488085	-16.7345	MSTRG.55081	TAFA5	2223.5	0.151031	0.999989
chr25	1089225	1089336	111	8	0.737532	0.97998	-0.242448	-16.7321	MSTRG.38298	-	-11982.5
chr22	26369700	26369809	109	6	0.56278	0.981244	-0.418464	-16.7158	MSTRG.34889	-	-36685.5
chr16	68309451	68309507	56	8	0.871519	0.456117	0.415403	16.7013	MSTRG.20374	GNG4	-5926	3.39622	0.0029511
chr7	82452564	82452671	107	7	0.374065	0.102677	0.271389	16.6942	TSDBGID.25585	RPL6li286	-32386.5
chr22	23357458	23357562	104	7	0.537334	0.912386	-0.375052	-16.6628	MSTRG.34727	-	24528	-0.470356	0.999989
chr17	38151597	38151672	75	5	0.532746	0.0793698	0.453376	16.6554	LINC-CHST1-10	.	5233.5
chrX	95437635	95437711	76	7	0.43643	0.0886499	0.34778	16.6388	MSTRG.66023	DKC1	726	0.122892	0.995608
chr3	9493550	9493624	74	6	0.431595	0.829467	-0.397873	-16.6381	MSTRG.42945	-	-30518
chr19	39008406	39008498	92	6	0.778243	0.355358	0.422886	16.6337	LINC-TUSC3-3	.	44178
chr30	18637485	18637538	53	5	0.267616	0.868866	-0.60125	-16.6325	MSTRG.46150	-	-48095.5
chr2	74650095	74650154	59	7	0.303974	0.730118	-0.426143	-16.6071	MSTRG.27783	GRIN2A	-133.5	-0.426762	0.999989
chrX	79309606	79310309	703	4	0.454277	0.961954	-0.507677	-16.5998	TSDBGID.19687	XKRX	-1622.5	1.87917	0.995608
chrX	91118849	91119507	658	6	0.61561	0.944965	-0.329356	-16.5509	TSDBGID.19363	AGTR2	66881
chr16	65992618	65992670	52	6	0.461919	0.893076	-0.431157	-16.5372	MSTRG.20254	TSNAX	3352	0.368379	0.999989
chrX	8053521	8054693	1172	7	0.698072	0.979352	-0.281281	-16.5299	LINC-HMGB1-183	.	-70082
chr12	76165402	76165509	107	7	0.257093	0.730289	-0.473196	-16.521	LINC-SLC45A1-11	.	-210.5
chr23	30115214	30115316	102	6	0.667655	0.244357	0.423298	16.5109	MSTRG.36723	-	3598
chr6	105305173	105305238	65	7	0.846217	0.453026	0.393192	16.5055	MSTRG.55300	-	9081.5
chrX	36955152	36955216	64	7	0.339133	0.0508654	0.288267	16.5	MSTRG.65175	FTSJ1	-78	0.321073	0.995608
chrX	55328019	55328556	537	5	0.769041	0.143352	0.625689	16.4828	MSTRG.65541	-	28.5	0.549882	0.995608
chr15	50249031	50249155	124	7	0.58059	0.920288	-0.339698	-16.4505	LINC-SDK2-11	.	41373
chr9	13646352	13646428	76	6	0.411672	0.818831	-0.407159	-16.4333	MSTRG.61891	-	-5309	0.112342	0.999989
chrX	63538530	63539732	1202	6	0.4541	0.889471	-0.435372	-16.4306	MSTRG.65660	POU3F4	-25945	-0.293963	0.995608
chr23	14826020	14826084	64	9	0.128362	0.571557	-0.443195	-16.4237	MSTRG.35966	RPUSD3	4958	0.361151	0.999989
chr9	55757007	55757060	53	6	0.606019	0.964326	-0.358307	-16.4233	LINC-BCAS1-8	-	-5632.5
chrX	53041893	53042447	554	5	0.537646	0.956283	-0.418637	-16.4213	TSDBGID.19611	MAPRE1li4	-3107
chr8	51903294	51903354	60	7	0.618651	0.945091	-0.32644	-16.388	TSDBGID.26195	F7	-12432	2.33616	0.999989
chr6	112171050	112171142	92	6	0.415605	0.905559	-0.489954	-16.3864	MSTRG.55704	-	-1411
chr28	6326643	6326751	108	7	0.469182	0.937424	-0.468242	-16.3698	MSTRG.41564	SCN5Ali1	-1644
chrX	107387430	107387579	149	6	0.410655	0.0516655	0.358989	16.3519	MSTRG.66171	HTATSF1	-249.5	0.109494	0.995608
chr14	25897296	25897402	106	8	0.700657	0.953537	-0.25288	-16.3372	MSTRG.13920	-	731
chrX	40021528	40022157	629	6	0.676755	0.96668	-0.289925	-16.3367	MSTRG.65227	CLCN5	27749.5	-0.0974353	0.995608
chr9	55137702	55137817	115	6	0.542506	0.904283	-0.361776	-16.311	MSTRG.63168	-	17923.5
chrX	83633256	83633338	82	7	0.375545	0.0608186	0.314727	16.3045	MSTRG.65857	PIH1D3	-661
chr12	15513056	15513127	71	8	0.513773	0.826347	-0.312574	-16.304	LINC-GALR1-9	.	15827.5
chrX	16679549	16680033	484	6	0.588923	0.929893	-0.34097	-16.3026	MSTRG.64940	-	-83937
chr9	72777172	72777259	87	6	0.814371	0.408707	0.405664	16.2621	MSTRG.63811	-	-2905.5
chr12	16884023	16884085	62	8	0.852567	0.450692	0.401874	16.2338	MSTRG.9198	-	38949
chrX	37274123	37275263	1140	5	0.603973	0.971589	-0.367617	-16.1995	MSTRG.65203	-	-23159	-0.22037	0.995608
chr13	75871610	75871797	187	4	0.542765	0.0394683	0.503296	16.179	MSTRG.12894	-	15221.5
chrX	101797070	101797397	327	6	0.662781	0.966955	-0.304174	-16.1642	MSTRG.66151	-	248376	-0.267784	0.995608
chrX	24514147	24514917	770	5	0.482919	0.934946	-0.452027	-16.11	MSTRG.65043	-	-59400
chr10	95921756	95921823	67	4	0.97585	0.310281	0.665569	16.109	MSTRG.6245	-	19488.5
chr3	12036707	12036797	90	7	0.701188	0.344923	0.356265	16.0243	MSTRG.42990	-	-3500
chr3	4217201	4217281	80	7	0.941519	0.595603	0.345916	16.0197	MSTRG.42736	-	-43909
chrX	92663585	92665553	1968	6	0.634636	0.939159	-0.304522	-16.0187	LINC-KLHL13-3	.	20727
chr12	15180654	15180825	171	9	0.56183	0.814928	-0.253098	-16.0074	MSTRG.9189	-	16975.5	-0.634915	0.999989
chrX	47217480	47218235	755	6	0.667478	0.961896	-0.294418	-15.9884	MSTRG.65419	LAS1L	20326.5	0.104393	0.995608
chr18	57273540	57273646	106	8	0.50294	0.78168	-0.27874	-15.983	MSTRG.23944	ATP6V0E1	-21717	-0.123058	0.999989
chr29	5451868	5451918	50	5	0.64427	0.978165	-0.333894	-15.975	MSTRG.42256	-	61549
chr9	7155550	7155682	132	6	0.605617	0.934778	-0.329161	-15.9727	MSTRG.61639	-	7861
chr10	50575650	50575722	72	6	0.500109	0.867182	-0.367073	-15.9419	MSTRG.5359	-	8511	-1.27863	0.999989
chr24	26353676	26354209	533	6	0.117036	0.471215	-0.354179	-15.9344	MSTRG.37784	.	3076.5
chr27	4794516	4794570	54	7	0.1174	0.626061	-0.508661	-15.926	MSTRG.39945	-	3538
chrX	86323242	86324585	1343	6	0.531814	0.907111	-0.375297	-15.9141	MSTRG.65878	CHRDL1	-4647.5	-1.57562	0.995608
chr14	80091369	80091451	82	7	0.955894	0.607238	0.348656	15.9104	MSTRG.15262	-	-7537	-1.41266	0.0457121
chr9	97214588	97214745	157	6	0.470936	0.843169	-0.372233	-15.9065	MSTRG.64477	-	35872.5
chr2	92769354	92769465	111	9	0.645086	0.380905	0.264181	15.8879	MSTRG.28654	LORF2li109	-16580.5
chr4	63224112	63224162	50	5	0.343031	0.9077	-0.564669	-15.8814	MSTRG.47935	-	-1954	-0.66572	0.999989
chr21	23273013	23273114	101	9	0.473132	0.817168	-0.344036	-15.8724	LINC-KIAA1609-7	.	-1566.5
chr25	858871	858936	65	9	0.553051	0.875351	-0.322299	-15.865	MSTRG.38278	-	75.5
chrX	55743225	55744289	1064	6	0.710799	0.97023	-0.259431	-15.8639	MSTRG.65557	LORF2li210	-63510	-2.09138	0.704018
chr24	34001253	34001325	72	7	0.85907	0.492572	0.366499	15.8474	RBP2-AS-2	.	203
chrX	21743868	21744531	663	5	0.472002	0.855869	-0.383867	-15.8384	MSTRG.65000	GK	164556	0.294303	0.995608
chr3	120571245	120571319	74	7	0.341981	0.690984	-0.349003	-15.8208	MSTRG.45092	GLP1R	-18561	1.78664	0.556268
chrX	6709549	6710315	766	6	0.673772	0.964571	-0.2908	-15.8124	MSTRG.64774	MID1	45821	-0.106256	0.995608
chrX	9360685	9360769	84	7	0.885288	0.470066	0.415222	15.8069	MSTRG.64822	OFD1	-28128	0.219822	0.995608
chrX	6983664	6984295	631	5	0.484759	0.886905	-0.402146	-15.7882	LINC-HCCS-2	.	761.5
chr4	70762170	70762278	108	7	0.489055	0.174001	0.315054	15.7649	MSTRG.48211	RPL31li55	-49189
chr23	37340064	37340163	99	5	0.903193	0.482558	0.420635	15.7589	MSTRG.36928	-	-6974.5
chr8	46084077	46084139	62	7	0.803314	0.496761	0.306553	15.7403	LINC-APOOL-3	.	2487
chrX	33601701	33602446	745	5	0.421767	0.0614155	0.360352	15.726	MSTRG.65127	KDM6A	-5792.5	0.535053	0.275069
chr2	184299418	184299506	88	7	0.569954	0.19392	0.376034	15.7249	LINC-NXNL2-4	-	5949
chr27	8072109	8072194	85	8	0.493507	0.759076	-0.265569	-15.7151	TSDBGID.975	CLEC4M	2022.5
chrX	104857413	104858017	604	4	0.578362	0.978384	-0.400022	-15.7121	MSTRG.66180	-	-52324
chr12	15812094	15812185	91	9	0.5727	0.268909	0.303792	15.6994	LINC-GALR1-18	.	-13006.5
chr18	21738487	21738581	94	6	0.593375	0.915765	-0.32239	-15.6815	MSTRG.23010	-	-10457	0.0912285	0.999989
chrX	53764025	53764891	866	6	0.605377	0.913072	-0.307696	-15.6615	MSTRG.65523	-	-549	2.74916	0.995608
chrX	44873753	44875049	1296	6	0.586814	0.910092	-0.323278	-15.6603	MSTRG.65366	-	26775
chr2	186446995	186447113	118	8	0.582217	0.884977	-0.30276	-15.6543	LINC-WNK2-3	.	-51977
chr9	11555458	11555561	103	8	0.180379	0.566675	-0.386296	-15.6527	MSTRG.61782	SORL1	-33898.5	-0.188978	0.999989
chr3	117899343	117899440	97	8	0.724367	0.426529	0.297838	15.6216	MSTRG.45059	-	-252.5	-0.0574102	0.999989
chrX	6265352	6265684	332	6	0.542833	0.877751	-0.334917	-15.6164	LINC-MID1-1	.	110035
chrX	54347434	54349570	2136	6	0.68109	0.954964	-0.273874	-15.5981	MSTRG.65530	CHIC1	-11011	0.103727	0.995608
chrX	54133154	54133788	634	6	0.658416	0.903787	-0.245371	-15.586	TSDBGID.19232	DMRTC2li1	-7297
chr9	9010010	9010166	156	8	0.235846	0.547222	-0.311376	-15.5777	MSTRG.61724	TSORFli164	-2637
chr11	9370708	9370770	62	7	0.224052	0.751676	-0.527624	-15.5619	MSTRG.6637	-	18517
chr8	53431109	53431200	91	7	0.429889	0.780743	-0.350854	-15.5618	LINC-CBX3-20	.	-5282.5
chrX	18232436	18233572	1136	6	0.680804	0.962298	-0.281494	-15.5481	MSTRG.64952	.	-40544
chr2	3342073	3342177	104	7	0.779279	0.43448	0.3448	15.5399	MSTRG.25665	-	36776	0.712915	0.999989
chrX	95883936	95884051	115	5	0.590682	0.165526	0.425156	15.5372	MSTRG.66069	ATP6AP1	-661.5	2.08064	0.995608
chr9	21442591	21442681	90	6	0.584538	0.168397	0.416141	15.5368	MSTRG.62251	GLB1L3	3531	0.0849737	0.999989
chr7	55011767	55011824	57	6	0.465056	0.919993	-0.454938	-15.5337	MSTRG.57442	-	-469.5
chr7	55159409	55159502	93	7	0.40514	0.78723	-0.38209	-15.526	LINC-GJB5-7	-	1471.5
chr26	29128609	29128697	88	4	0.814696	0.336378	0.478319	15.5244	MSTRG.39552	ENVli45	1490
chrX	39512259	39513410	1151	6	0.67	0.950618	-0.280618	-15.5216	LINC-DGKK-1	-	-4268.5
chrX	52791437	52792250	813	4	0.561989	0.989793	-0.427804	-15.5212	MSTRG.65506	-	14676.5
chr23	26643035	26643153	118	8	0.826412	0.530359	0.296053	15.5063	MSTRG.36701	-	5004
chr30	13907487	13907650	163	7	0.83769	0.473932	0.363758	15.5042	MSTRG.46030	-	11889.5
chr2	177135888	177136019	131	6	0.251258	0.624514	-0.373256	-15.4909	LINC-DAPK1-1	-	6727.5
chr24	4579606	4579668	62	7	0.587088	0.87645	-0.289362	-15.4886	MSTRG.37288	-	206595	-0.240153	0.999989
chr11	8936790	8936918	128	6	0.828562	0.275148	0.553414	15.4818	MSTRG.6610	TSORFli361	-11727
chr2	89892567	89892654	87	8	0.537186	0.16057	0.376616	15.4707	LINC-IER5L-7	.	-1448.5
chr16	67741721	67741804	83	7	0.95761	0.545897	0.411714	15.4659	MSTRG.20363	-	-2573.5	-2.23846	0.999989
chrX	24182062	24183725	1663	5	0.594112	0.969899	-0.375787	-15.4528	MSTRG.65041	-	150972
chr6	5780971	5781054	83	7	0.610439	0.95799	-0.347551	-15.4442	MSTRG.52574	KIF21A	62610.5	0.848746	0.999989
chr27	9428575	9428637	62	8	0.60563	0.256817	0.348813	15.4418	MSTRG.40244	PTPRS	-4442	0.221231	0.999989
chr9	51647100	51647155	55	6	0.265756	0.767477	-0.501721	-15.4398	MSTRG.63067	-	60.5	-0.15786	0.999989
chrX	84008557	84008637	80	7	0.43072	0.079752	0.350968	15.4323	MSTRG.65861	PRPS1	-84	0.119128	0.995608
chrX	105647663	105649798	2135	5	0.579027	0.951895	-0.372868	-15.426	MSTRG.66161	LORF2li216	-11510.5	-2.18887	0.306067
chrX	43317312	43318250	938	8	0.590094	0.852765	-0.262671	-15.4223	MSTRG.65305	LIRE1li25	-20109	-0.981622	0.995608
chrX	14927133	14927193	60	7	0.314058	0.0438671	0.270191	15.4099	MSTRG.64919	-	64
chr2	91278965	91279044	79	8	0.544416	0.878384	-0.333969	-15.4076	MSTRG.28577	-	-2925.5
chrX	37010967	37011462	495	5	0.601948	0.98147	-0.379522	-15.4056	MSTRG.65186	-	-11483.5
chr10	64849096	64849171	75	6	0.473346	0.82203	-0.348684	-15.3948	MSTRG.5697	-	5388.5
chr11	10329198	10329358	160	6	0.448367	0.868188	-0.419821	-15.3901	MSTRG.6692	TSORFli369	-8730
chrX	96191113	96193111	1998	6	0.583835	0.882219	-0.298385	-15.3874	MSTRG.66066	RPL21li126	-1436	2.24747	0.995608
chr2	76150361	76150486	125	5	0.34239	0.802967	-0.460577	-15.3789	MSTRG.27823	-	8179.5
chrX	104812575	104814573	1998	5	0.500455	0.944223	-0.443768	-15.3751	MSTRG.66180	-	-8183
chr1	94148895	94148988	93	8	0.777169	0.469064	0.308106	15.3641	LINC-ADARB1-2	.	-976.5
chr5	34535442	34535500	58	7	0.609417	0.914338	-0.304921	-15.3379	MSTRG.50613	-	-34871
chrX	66967240	66969203	1963	5	0.497428	0.880717	-0.383289	-15.3339	MSTRG.65708	DACH2li1	-59137.5	0.596013	0.995608
chrX	77310195	77311382	1187	5	0.639086	0.974268	-0.335181	-15.3235	TSDBGID.19298	SRFBP1li2	39835.5
chr9	17410766	17410855	89	7	0.407535	0.851358	-0.443823	-15.3209	MSTRG.62111	-	22585.5	-1.03214	0.999989
chr9	18411780	18411841	61	7	0.569204	0.862879	-0.293675	-15.3165	MSTRG.62213	-	-8135.5
chr2	85201369	85201461	92	9	0.834411	0.577707	0.256704	15.3117	LINC-NEK6-5	.	-1861
chr18	56789462	56789529	67	6	0.552294	0.910601	-0.358307	-15.3113	MSTRG.23909	-	433.5
chr15	41705634	41705713	79	7	0.862952	0.445503	0.41745	15.304	MSTRG.17113	-	13994.5	2.251	0.999989
chr14	78673380	78673478	98	7	0.256225	0.597757	-0.341532	-15.3018	MSTRG.15164	-	5263
chrX	109568568	109568702	134	7	0.711088	0.980858	-0.26977	-15.2794	LINC-GPC4-2	.	-1034
chrX	109182518	109183512	994	7	0.661749	0.944329	-0.282579	-15.273	MSTRG.66209	GPC3	-173562	-0.0323612	0.995608
chr15	38072697	38072802	105	7	0.131692	0.522567	-0.390875	-15.2689	MSTRG.16983	-	-14072.5
chr22	16218578	16218742	164	6	0.464876	0.843991	-0.379115	-15.266	MSTRG.34301	-	-10907
chrX	93125747	93126140	393	5	0.657505	0.973309	-0.315804	-15.2566	MSTRG.65949	POLli76	4868.5	-1.16838	0.995608
chrX	55683862	55686969	3107	6	0.563742	0.916472	-0.352731	-15.2143	MSTRG.65557	LORF2li210	-5168.5	-2.09138	0.704018
chr6	106619216	106619326	110	7	0.405108	0.717618	-0.31251	-15.1808	MSTRG.55390	-	10162
chr16	4315030	4315095	65	7	0.637717	0.112009	0.525709	15.1692	LINC-DUSP27-3	-	-14322.5
chr9	8386897	8386963	66	6	0.741179	0.319289	0.421891	15.1634	MSTRG.61687	-	102
chr3	1241595	1241661	66	8	0.441877	0.814747	-0.372869	-15.1598	LINC-AFDN-1	.	-29496
chr7	64421564	64421690	126	6	0.649027	0.300829	0.348198	15.1526	MSTRG.57981	-	-20238
chrX	44228738	44229143	405	6	0.615695	0.912017	-0.296323	-15.147	MSTRG.65318	-	-10802.5	0.133189	0.995608
chr3	122930054	122930121	67	5	0.9047	0.34207	0.56263	15.1348	MSTRG.45198	CPNE5	18226.5	0.648086	0.435919
chr19	44332178	44332238	60	7	0.789135	0.446708	0.342427	15.1262	LINC-HSP90AB1-3	.	28165
chrX	52861516	52861570	54	5	0.369237	0.0399329	0.329304	15.1099	MSTRG.65507	-	-986
chr18	56689181	56689263	82	8	0.357838	0.672879	-0.315041	-15.1078	MSTRG.23919	-	1205	2.44238	0.999989
chrX	71928689	71929232	543	5	0.513147	0.94015	-0.427003	-15.1061	MSTRG.65713	-	-526988
chr11	29932427	29932505	78	6	0.226641	0.617955	-0.391315	-15.1048	MSTRG.7189	-	-34471
chrX	39713227	39713531	304	5	0.552475	0.942699	-0.390224	-15.0861	MSTRG.65231	-	82723
chrX	115363255	115363342	87	7	0.679447	0.266397	0.41305	15.0821	MSTRG.66276	GCSHli13	-8223.5
chr23	15509481	15509566	85	8	0.678681	0.914885	-0.236205	-15.0793	MSTRG.36033	.	-5872.5
chr16	69158755	69158845	90	7	0.656182	0.919072	-0.262889	-15.0524	MSTRG.20428	LORF2li96	11458	-0.904108	0.159026
chr9	57304920	57305036	116	6	0.424105	0.100413	0.323692	15.0485	LINC-RPL31-7	.	-249
chrX	106774381	106775785	1404	6	0.693292	0.959215	-0.265923	-15.0429	LINC-ZIC3-3	.	-72363
chr6	38557886	38557977	91	7	0.649554	0.955394	-0.30584	-15.0391	MSTRG.53401	-	46897.5
chrX	50616220	50617502	1282	5	0.669658	0.987228	-0.317569	-15.018	MSTRG.65434	-	-36
chrX	21144058	21144631	573	4	0.501396	0.974052	-0.472656	-15.0122	MSTRG.64985	IL1RAPL1li1	39054.5	-0.0126628	0.995608
chrX	54129411	54129720	309	6	0.625846	0.909364	-0.283518	-15.0093	TSDBGID.19232	DMRTC2li1	-3391.5
chr16	66586013	66586085	72	5	0.239369	0.763714	-0.524345	-14.9943	MSTRG.20290	-	2737
chrX	51310218	51310310	92	7	0.756227	0.969139	-0.212912	-14.9849	MSTRG.65448	FAM155Bli1	-56640
chr22	5078505	5078559	54	5	0.951161	0.374064	0.577097	14.9689	MSTRG.33919	-	4430
chr21	23146273	23146353	80	6	0.51494	0.922336	-0.407396	-14.9645	MSTRG.32713	WFDC1	-6071	-0.226417	0.999989
chr13	90215058	90215137	79	8	0.658034	0.378115	0.279919	14.9232	LINC-EFCAB1-13	.	-3139.5
chr23	19682098	19682168	70	7	0.845909	0.43614	0.409768	14.9099	MSTRG.36215	RUVBL1	40752	0.427642	0.999989
chrX	83498879	83499969	1090	5	0.646696	0.950246	-0.30355	-14.9094	MSTRG.65853	-	-3292
chrX	80331930	80332672	742	6	0.633028	0.925732	-0.292703	-14.9085	MSTRG.65797	-	-37188
chr15	66194449	66194569	120	6	0.375915	0.0504324	0.325483	14.8923	MSTRG.18219	-	208	-1.03531	0.999989
chrX	56312439	56314012	1573	6	0.655016	0.949381	-0.294364	-14.8867	MSTRG.65601	-	28008.5
chrX	116532983	116534733	1750	5	0.64606	0.976632	-0.330572	-14.8861	LINC-MRFAP1-2	.	11722
chr2	135112443	135113160	717	4	0.225965	0.798458	-0.572493	-14.8763	MSTRG.29795	-	16669.5	-0.796086	0.999989
chrX	83677150	83677713	563	6	0.529463	0.915092	-0.385629	-14.8741	MSTRG.65856	NUP62li1	-21694.5	1.43966	0.995608
chr18	1501481	1501532	51	6	0.373297	0.905815	-0.532518	-14.8724	TSDBGID.3365	ARL14EPL	-176.5
chr4	62977738	62977822	84	6	0.462387	0.92424	-0.461853	-14.8625	MSTRG.47927	-	-7142
chrX	88419896	88420078	182	5	0.486722	0.105955	0.380766	14.8607	MSTRG.65928	AMOT	-972	-0.817334	0.995608
chrX	97143212	97143695	483	4	0.486899	0.914092	-0.427193	-14.8541	TSDBGID.19789	GPR50li1	-3646.5
chrX	88241991	88243703	1712	5	0.584509	0.920916	-0.336407	-14.8508	MSTRG.65927	-	-29767
chrX	51755300	51756462	1162	6	0.644741	0.932556	-0.287815	-14.8272	MSTRG.65465	-	4983
chrX	14934470	14934998	528	5	0.587291	0.94404	-0.356748	-14.7971	MSTRG.64920	MBTPS2	-7449	-0.00057806	0.999337
chr10	57834400	57834537	137	5	0.300466	0.903087	-0.602621	-14.7867	MSTRG.5511	-	-6195.5	-0.847993	0.999989
chrX	80325271	80325337	66	6	0.396906	0.0498713	0.347034	14.7733	MSTRG.65797	-	-30191
chrX	43755234	43755951	717	4	0.533921	0.961198	-0.427276	-14.7646	MSTRG.65311	KLF8	35884.5	0.197572	0.995608
chrX	92557945	92559244	1299	5	0.547961	0.942966	-0.395005	-14.7642	LINC-KLHL13-3	.	126702
chrX	73367933	73368546	613	5	0.580878	0.938431	-0.357553	-14.7615	TSDBGID.19285	RPL4li6	71256.5
chrX	95855655	95855733	78	5	0.587255	0.107458	0.479797	14.7519	MSTRG.66054	PLXNA3	12393	0.33128	0.995608
chrX	95792533	95792662	129	5	0.607696	0.960974	-0.353278	-14.7497	MSTRG.66044	IKBKG	-1547.5	0.456291	0.995608
chrX	64488427	64489054	627	4	0.607069	0.989344	-0.382276	-14.7494	MSTRG.65683	-	-2622.5
chr12	14920823	14920915	92	8	0.665309	0.926239	-0.26093	-14.7391	LINC-ZNF236-8	-	-2507
chrX	73483487	73483572	85	9	0.35521	0.0760846	0.279125	14.7342	MSTRG.65715	FAM133A	412.5	-2.11019	0.995608
chr21	26068230	26068427	197	6	0.525815	0.883821	-0.358006	-14.7113	MSTRG.32941	-	12360.5
chrX	12351337	12353089	1752	5	0.667564	0.986618	-0.319054	-14.7036	MSTRG.64869	-	19390
chrX	40976826	40977735	909	6	0.720818	0.961267	-0.240449	-14.7009	MSTRG.65271	-	-39015.5
chrX	93327163	93327517	354	7	0.787344	0.979629	-0.192285	-14.6942	MSTRG.65958	-	22027
chrX	38819661	38820943	1282	5	0.543028	0.910018	-0.36699	-14.6865	MSTRG.65216	RPS18li10	-45223	-0.464671	0.995608
chr12	16965482	16965564	82	7	0.749588	0.355866	0.393722	14.6852	MSTRG.9199	CTDP1	1872	0.609527	0.999989
chrX	66109003	66110137	1134	6	0.480795	0.832728	-0.351933	-14.6722	LINC-CHM-1	.	-139065
chr20	35037781	35037835	54	6	0.379824	0.760663	-0.380839	-14.6657	MSTRG.31840	-	19605
chr6	110034031	110034148	117	6	0.610458	0.965234	-0.354776	-14.6655	MSTRG.55616	-	15539.5
chrX	76830983	76831181	198	6	0.661165	0.956001	-0.294835	-14.6548	MSTRG.65746	-	-34467
chrX	70661508	70662426	918	6	0.584273	0.905359	-0.321086	-14.6543	LINC-PABPC5-3	.	-118708
chr30	17566548	17566628	80	6	0.334009	0.8287	-0.494691	-14.6508	MSTRG.46100	-	5624
chrX	28465960	28466651	691	5	0.627823	0.984151	-0.356329	-14.6447	MSTRG.65070	RPGR	-34115.5	0.233285	0.995608
chr6	100790676	100790758	82	7	0.579397	0.97824	-0.398842	-14.6258	MSTRG.55078	-	33302
chrX	41821410	41823057	1647	6	0.591427	0.897169	-0.305742	-14.6206	MSTRG.65286	-	-50452.5
chrX	51511854	51512001	147	5	0.533748	0.885394	-0.351646	-14.6161	MSTRG.65459	HSP90B1li2	-12721.5
chr9	51173722	51173810	88	7	0.61076	0.955813	-0.345052	-14.603	MSTRG.63064	-	-16607	0.682942	0.999989
chrX	41789241	41790443	1202	5	0.667713	0.967867	-0.300154	-14.6027	MSTRG.65286	-	-18061
chr11	24716019	24716072	53	7	0.615271	0.947459	-0.332189	-14.6006	LINC-C2ORF40-1	-	-1484.5
chr14	87907011	87907104	93	7	0.619398	0.306763	0.312635	14.5925	MSTRG.15545	-	2493.5	-0.344601	0.999989
chr1	213048291	213048366	75	6	0.498158	0.948027	-0.449868	-14.5851	MSTRG.4169	TSORFli102	33365.5
chrX	102898730	102900214	1484	5	0.615198	0.945042	-0.329844	-14.5803	TSDBGID.19412	HSPE1li2	-179869
chrX	30081758	30082359	601	4	0.535337	0.972469	-0.437131	-14.5799	MSTRG.65094	-	-17932.5
chrX	16621967	16622281	314	5	0.716864	0.990665	-0.273801	-14.5782	MSTRG.64940	-	-26270
chr8	53245925	53246021	96	8	0.569235	0.862864	-0.293629	-14.5749	MSTRG.60869	-	-12030
chrX	51540963	51541432	469	5	0.62533	0.93525	-0.309919	-14.5728	MSTRG.65461	RPS2li17	13292.5
chr9	14931477	14931539	62	5	0.756289	0.196799	0.55949	14.5553	TSDBGID.4997	SSLP1	1205
chrX	63905986	63906091	105	4	0.470024	0.933518	-0.463494	-14.5467	LINC-EEF1A1-129	.	2211.5
chr15	46517737	46517961	224	6	0.92801	0.541782	0.386228	14.5451	LINC-BIRC5-2	.	-3377
chrX	54147170	54147437	267	5	0.571033	0.865529	-0.294496	-14.5438	TSDBGID.19233	DMRTC1li1	4652.5
chr5	47989345	47989402	57	7	0.536158	0.818566	-0.282408	-14.5163	MSTRG.51064	SVOPLli1	17159.5
chrX	51768438	51768867	429	4	0.416917	0.869512	-0.452595	-14.5048	MSTRG.65465	-	-7788.5
chr2	80039570	80039665	95	7	0.413799	0.813578	-0.39978	-14.4945	MSTRG.27903	VASN	16143.5	0.148751	0.999989
chr11	16277567	16277678	111	6	0.590093	0.870603	-0.28051	-14.4878	TSDBGID.6931	TSORFli394	6586.5
chr5	3434669	3434775	106	6	0.328521	0.716878	-0.388358	-14.4784	MSTRG.49806	-	-8386
chr23	24054181	24054239	58	7	0.561261	0.900196	-0.338935	-14.4781	MSTRG.36541	EIF2S3	-11993
chr6	43251720	43251809	89	7	0.716181	0.431673	0.284507	14.4732	MSTRG.53593	ZBTB39	6080.5	-0.532934	0.967813
chr23	15310973	15311037	64	7	0.61703	0.889512	-0.272482	-14.4416	MSTRG.36026	-	-2511
chr27	22799451	22799509	58	6	0.594076	0.94069	-0.346614	-14.4403	LINC-GNG8-1	.	1554
chrX	85883481	85884694	1213	5	0.519083	0.920421	-0.401338	-14.4365	MSTRG.65879	TMEM164	-97830.5	-0.201807	0.995608
chrX	116012474	116012766	292	5	0.626265	0.947272	-0.321007	-14.4317	MSTRG.66281	-	330866
chrX	43389688	43391989	2301	6	0.679766	0.944533	-0.264766	-14.4158	LINC-DEK-6	-	-10156.5
chrX	92475116	92476849	1733	6	0.669842	0.963428	-0.293586	-14.4158	TSDBGID.19368	MED7li1	-104662
chr7	58226599	58226718	119	5	0.912887	0.40343	0.509457	14.415	MSTRG.57640	-	7275.5
chrX	92832829	92833186	357	6	0.676621	0.957266	-0.280645	-14.4059	MSTRG.65945	-	10807.5	-1.43482	0.995608
chrX	85845707	85847403	1696	5	0.649184	0.954971	-0.305787	-14.4008	MSTRG.65879	TMEM164	-60298	-0.201807	0.995608
chr23	9727117	9727208	91	7	0.4106	0.755176	-0.344576	-14.3972	MSTRG.35933	-	-20831.5
chrX	34783596	34786750	3154	6	0.630558	0.932981	-0.302423	-14.3882	MSTRG.65116	ADGRE3	-81670
chr21	26235197	26235265	68	6	0.451491	0.860907	-0.409416	-14.3874	MSTRG.32958	-	-3049
chr10	50648452	50648535	83	5	0.440759	0.845196	-0.404437	-14.3741	MSTRG.5363	TSORFli297	1578.5	-0.205687	0.999989
chr29	15917253	15917839	586	4	0.715747	0.25681	0.458937	14.3706	LINC-KIAA1239-4	.	4663
chr11	32040573	32040645	72	6	0.319956	0.697148	-0.377192	-14.361	MSTRG.7247	-	-841
chr12	88336931	88336996	65	7	0.818643	0.43795	0.380693	14.3609	MSTRG.10938	-	-3516.5
chrX	14065613	14067209	1596	5	0.493276	0.855321	-0.362045	-14.3547	TSDBGID.19054	UBLCP1li3	-13808
chr9	10672276	10672329	53	5	0.114063	0.637445	-0.523382	-14.351	MSTRG.61809	-	13716.5
chr9	50161842	50161965	123	7	0.310757	0.655723	-0.344966	-14.3299	LINC-CDH4-15	.	-328.5
chr5	2111872	2111998	126	6	0.828666	0.450025	0.37864	14.3249	MSTRG.49760	-	7071
chrX	12614497	12614583	86	6	0.372849	0.0719493	0.3009	14.3101	TSDBGID.19051	BEND2	-1690	1.08379	0.995608
chr22	3106188	3106270	82	5	0.832108	0.21881	0.613298	14.3051	MSTRG.33882	-	-3873
chrX	53242621	53243496	875	5	0.625392	0.959106	-0.333714	-14.3044	RPL6-AS-62	.	-4741.5
chr6	115960307	115960400	93	6	0.29282	0.703431	-0.410611	-14.3025	LINC-RPS3A-33	.	-2986.5
chrX	98185155	98187643	2488	5	0.585825	0.929469	-0.343643	-14.2947	MSTRG.66113	-	-49697	0.793058	0.995608
chrX	33374392	33374981	589	5	0.562553	0.924001	-0.361448	-14.2904	TSDBGID.19539	RPL21li123	-10305.5
chr14	48172753	48172815	62	4	0.974526	0.411715	0.56281	14.2893	MSTRG.14479	-	9770
chrX	30504711	30504986	275	6	0.381988	0.0564994	0.325489	14.2882	MSTRG.65092	CASK	1550.5	0.0448869	0.995608
chrX	46731688	46732321	633	6	0.563498	0.87531	-0.311811	-14.2728	MSTRG.65400	RPL9li29	-126346
chrX	80686342	80686458	116	7	0.487249	0.112009	0.37524	14.2678	MSTRG.65802	-	-524	1.75287	0.98592
chrX	50517229	50517885	656	5	0.574015	0.923351	-0.349336	-14.2651	MSTRG.65424	OPHN1	9420	0.267674	0.995608
chr1	190519631	190519799	168	6	0.1797	0.508117	-0.328416	-14.2638	MSTRG.3574	-	25807
chr25	27434587	27434659	72	7	0.534051	0.250032	0.284019	14.2598	MSTRG.38787	-	-18866	1.018	0.999989
chrX	37968041	37969112	1071	6	0.544533	0.849143	-0.30461	-14.2583	LINC-EZHIP-2	.	12950.5
chr4	28042217	28042308	91	7	0.0925845	0.472766	-0.380182	-14.2525	MSTRG.46982	-	3207.5	-1.22289	0.999989
chr3	1681825	1681888	63	6	0.626996	0.967691	-0.340695	-14.2473	MSTRG.42637	FGFR1OP	22075.5	-0.121217	0.999989
chr4	87237954	87238027	73	5	0.607834	0.951139	-0.343305	-14.2397	MSTRG.48637	-	-984.5	0.922737	0.999989
chr7	54883188	54883391	203	5	0.428532	0.863332	-0.4348	-14.221	MSTRG.57452	-	-19111.5	-1.10008	0.999989
chrX	28805993	28806472	479	5	0.63972	0.939118	-0.299398	-14.2096	MSTRG.65067	MID1IP1	34016.5	0.699458	0.995608
chr6	111492901	111493165	264	7	0.562758	0.88292	-0.320162	-14.2096	MSTRG.55730	-	-6824
chrX	85744832	85745846	1014	5	0.594168	0.965925	-0.371757	-14.204	LINC-TMEM164-1	.	22047
chr15	56468448	56468553	105	7	0.716359	0.416481	0.299878	14.2038	MSTRG.17783	-	-9752.5
chr23	13930541	13930621	80	4	0.976502	0.474518	0.501984	14.1922	MSTRG.35945	-	-6196
chr1	18678159	18678247	88	5	0.471252	0.897318	-0.426066	-14.184	MSTRG.619	-	-11205	1.23907	0.999989
chr22	16232003	16232086	83	5	0.370687	0.880938	-0.51025	-14.1814	MSTRG.34302	-	9710.5
chrX	41081934	41083620	1686	5	0.644115	0.940958	-0.296844	-14.1813	MSTRG.65273	-	9605
chrX	101912412	101913723	1311	5	0.535632	0.886893	-0.351261	-14.177	MSTRG.66151	-	132542	-0.267784	0.995608
chrX	13068112	13069504	1392	5	0.620124	0.936417	-0.316293	-14.1721	MSTRG.64887	-	90028
chrX	114210492	114211399	907	6	0.613293	0.925844	-0.312551	-14.1655	MSTRG.66265	PRR32	-86066.5	-0.17766	0.995608
chr1	211561598	211561663	65	5	0.943846	0.526951	0.416895	14.1634	LINC-COPS8-9	.	11783.5
chr12	85908810	85908878	68	8	0.746073	0.956373	-0.2103	-14.158	TSDBGID.7599	RPL6li60	6217
chrX	94976089	94977458	1369	5	0.664052	0.974314	-0.310262	-14.1565	TSDBGID.19383	RPL23Ali33	-1009.5	-0.993805	0.844349
chr15	69145375	69145456	81	5	0.52568	0.888696	-0.363016	-14.1464	LINC-COPZ2-1	.	23877.5
chrX	94648205	94648547	342	4	0.55357	0.948607	-0.395036	-14.1424	MSTRG.65999	-	-40077
chrX	50450819	50452345	1526	5	0.573804	0.964302	-0.390498	-14.136	MSTRG.65431	-	53144
chrX	25807778	25809433	1655	5	0.546221	0.933069	-0.386848	-14.1326	MSTRG.65022	-	-28871.5
chr12	88305191	88305280	89	7	0.403567	0.727709	-0.324142	-14.1309	MSTRG.10936	ALPL	-2352.5	0.217812	0.999989
chrX	76128953	76130287	1334	5	0.562106	0.912102	-0.349997	-14.1205	TSDBGID.19294	RPS18li9	24407
chrX	116855016	116855776	760	6	0.591238	0.883905	-0.292667	-14.1151	MSTRG.66288	GRIA3	13204	-0.0836417	0.995608
chrX	107960246	107960315	69	6	0.413339	0.0696512	0.343688	14.1142	MSTRG.66193	-	-17.5
chrX	91034100	91035912	1812	6	0.640506	0.940852	-0.300346	-14.1051	LINC-PLS3-3	.	-64826	-0.475086	0.995608
chr17	39075268	39075377	109	7	0.638272	0.902608	-0.264336	-14.1046	MSTRG.21518	-	10869.5	0.520682	0.999989
chr11	24716133	24716190	57	7	0.605525	0.954963	-0.349438	-14.0971	LINC-C2ORF40-1	-	-1600.5
chrX	37252168	37252426	258	5	0.360148	0.0650984	0.29505	14.0774	MSTRG.65203	-	-763	-0.22037	0.995608
chr25	27627613	27627696	83	5	0.861542	0.433012	0.42853	14.0705	MSTRG.38794	-	59477.5
chr20	28531465	28531560	95	7	0.463372	0.835239	-0.371868	-14.062	ENPEP-AS-1	-	5623.5
chrX	118566600	118566745	145	4	0.52708	0.979825	-0.452746	-14.0533	MSTRG.66293	-	-31146.5
chrX	71477814	71479312	1498	5	0.670411	0.967111	-0.296699	-14.0484	MSTRG.65713	-	-76590
chr6	112168679	112168761	82	7	0.596599	0.890093	-0.293494	-14.0466	LINC-RASD2-1	-	142
chrX	50419712	50422462	2750	5	0.626816	0.942247	-0.315431	-14.0442	MSTRG.65431	-	83639
chr16	67238246	67238299	53	6	0.865125	0.451444	0.413682	14.0438	MSTRG.20335	-	1525.5	0.53138	0.999989
chrX	21594976	21596341	1365	5	0.529095	0.895794	-0.366699	-14.0434	MSTRG.64995	-	-42756.5
chr7	36331968	36332021	53	7	0.249499	0.718386	-0.468887	-14.0432	MSTRG.56695	-	-3785.5
chr3	54892361	54892489	128	6	0.287452	0.616479	-0.329027	-14.0414	MSTRG.43766	-	28655
chrX	116132307	116133943	1636	5	0.556275	0.951224	-0.394949	-14.0408	MSTRG.66281	-	210361
chr14	28837316	28837406	90	7	0.328699	0.684239	-0.35554	-14.0322	MSTRG.14013	-	-5158
chr2	57222140	57223025	885	4	0.323004	0.886924	-0.56392	-14.0243	MSTRG.27126	-	29993.5
chrX	108146554	108148176	1622	5	0.49587	0.944221	-0.448351	-14.007	TSDBGID.19428	CT55li4	-6024
chr17	20520319	20520392	73	5	0.540061	0.98967	-0.449609	-14.0058	MSTRG.21049	TSORFli903	-24230.5
chr2	183619148	183619228	80	7	0.234356	0.640782	-0.406426	-14.001	MSTRG.30659	-	23710
chrX	82447462	82447590	128	6	0.338278	0.0470362	0.291242	13.9884	MSTRG.65840	NRK	-51548
chr30	14617170	14617290	120	7	0.519692	0.190739	0.328953	13.9845	MSTRG.46052	-	-190
chrX	35893608	35894729	1121	5	0.733574	0.982757	-0.249183	-13.9843	MSTRG.65149	RP2	-12488.5	0.713514	0.995608
chr15	45840853	45840968	115	6	0.535356	0.894385	-0.359029	-13.9808	MSTRG.17404	-	-22227.5	-0.132769	0.999989
chr15	43478727	43478781	54	6	0.479122	0.903209	-0.424087	-13.9806	MSTRG.17219	FN3KRP	1516	0.401019	0.999989
chr4	75022749	75022952	203	10	0.711028	0.39738	0.313648	13.9801	MSTRG.48378	-	8838.5
chr30	18232044	18232122	78	7	0.946307	0.718938	0.22737	13.9646	MSTRG.46134	-	23695
chrX	28941653	28942266	613	5	0.618698	0.936801	-0.318102	-13.9532	LINC-RPL6-196	.	64731.5
chrX	61206447	61207060	613	5	0.563202	0.958276	-0.395074	-13.9504	MSTRG.65666	-	-2393.5	0.297998	0.995608
chrX	61019494	61020008	514	5	0.440565	0.14807	0.292495	13.9429	MSTRG.65653	SKP1li2	2223	-2.39535	0.995608
chr19	38978948	38979450	502	4	0.732264	0.479862	0.252402	13.9367	LINC-TUSC3-2	.	-22810
chrX	12980663	12980776	113	4	0.622774	0.118099	0.504676	13.9355	MSTRG.64882	-	-6850.5
chr4	68491092	68491162	70	6	0.481129	0.889969	-0.408841	-13.9283	LINC-PLP2-5	.	-16978
chrX	98875599	98878287	2688	5	0.640333	0.9642	-0.323866	-13.9267	TSDBGID.19797	TSORFli1927	-1811
chrX	97264954	97265024	70	6	0.494227	0.0998174	0.394409	13.9182	MSTRG.66083	HMGB3li11	7381	0.0721354	0.995608
chrX	88371495	88371907	412	4	0.524318	0.932107	-0.407789	-13.9178	MSTRG.65929	-	-38207
chr5	54527597	54527695	98	6	0.426986	0.752656	-0.32567	-13.9178	MSTRG.51221	.	-4504
chrX	93971758	93972350	592	4	0.577093	0.972494	-0.3954	-13.9046	MSTRG.65976	SCAPERli2	-14792
chr20	35593343	35593441	98	6	0.602192	0.244486	0.357706	13.8993	MSTRG.31832	TSORFli1324	223
chrX	56572865	56572933	68	7	0.520485	0.143314	0.377171	13.8898	MSTRG.65602	L1RE1li164	309	-0.829877	0.684035
chr12	58480757	58480863	106	5	0.54443	0.154542	0.389888	13.8866	MSTRG.9941	SAP18li2	215	-0.291845	0.999989
chr15	58767528	58767590	62	4	0.393096	0.97641	-0.583314	-13.8745	MSTRG.17902	-	-1810	0.622707	0.999989
chrX	17401503	17402447	944	5	0.620519	0.938526	-0.318007	-13.863	LINC-MAGEB18-4	.	124233
chrX	64142954	64144241	1287	4	0.49512	0.90612	-0.410999	-13.8624	TSDBGID.19664	WWC2li1	-55304.5
chrX	104729776	104730426	650	5	0.667054	0.966556	-0.299501	-13.8554	MSTRG.66176	-	-5805
chrX	118677594	118678155	561	4	0.632144	0.984143	-0.351999	-13.8531	MSTRG.66299	-	-6317.5
chrX	50628439	50629151	712	4	0.586371	0.960657	-0.374286	-13.8343	MSTRG.65434	-	-11970
chr14	12055973	12056085	112	6	0.593664	0.897466	-0.303802	-13.823	MSTRG.13625	-	-7354
chrX	72846108	72846855	747	4	0.450322	0.903248	-0.452926	-13.8139	TSDBGID.19678	TSORFli1921	175768
chr11	8867697	8867818	121	7	0.616582	0.913905	-0.297323	-13.8113	MSTRG.6612	-	-6600.5	-2.15864	0.999989
chrX	108876547	108877634	1087	5	0.58667	0.949508	-0.362838	-13.8093	MSTRG.66219	HPRT1	-33744.5	-0.653016	0.995608
chrX	107915077	107916088	1011	5	0.552995	0.940902	-0.387908	-13.7988	MSTRG.66183	CT55	707.5	0.318985	0.995608
chrX	40984007	40984659	652	4	0.628205	0.974998	-0.346793	-13.7985	MSTRG.65271	-	-46068
chrX	15065764	15067365	1601	5	0.619426	0.92751	-0.308084	-13.7976	LINC-MBTPS2-2	.	127.5
chrX	42016554	42017542	988	5	0.546333	0.942926	-0.396593	-13.7962	MSTRG.65307	FGD1	22481	0.1717	0.995608
chrX	107226051	107227258	1207	5	0.643786	0.948559	-0.304773	-13.7914	TSDBGID.19820	CD40LG	1884.5
chrX	25863393	25864083	690	5	0.62976	0.92993	-0.300169	-13.7846	MSTRG.65023	TMEM47li1	-10670	0.257491	0.995608
chrX	107279944	107280243	299	4	0.524168	0.940871	-0.416703	-13.7806	TSDBGID.19422	RPL6li190	-47401.5
chr5	50026047	50026202	155	9	0.724194	0.931382	-0.207188	-13.7724	TSDBGID.23153	DKC1li1	-27339.5
chrX	118666343	118666797	454	5	0.60763	0.951925	-0.344295	-13.7696	MSTRG.66299	-	4987
chr20	36608450	36608523	73	6	0.314181	0.649069	-0.334888	-13.767	MSTRG.31903	-	-12602.5
chrX	116872131	116873366	1235	5	0.522283	0.877794	-0.355511	-13.7586	MSTRG.66288	GRIA3	-4148.5	-0.0836417	0.995608
chrX	93524581	93525032	451	5	0.638625	0.94227	-0.303644	-13.7521	MSTRG.65953	-	1474.5
chrX	12579626	12579973	347	5	0.642923	0.975107	-0.332184	-13.7489	MSTRG.64872	-	-9408.5
chr22	5472167	5472265	98	6	0.76249	0.411004	0.351487	13.7434	TBX5-AS-1	.	23074
chrX	112352086	112352801	715	5	0.573042	0.949538	-0.376496	-13.7408	LINC-HMGN1-11	.	2350.5
chrX	56429537	56429694	157	5	0.570456	0.930841	-0.360385	-13.7388	LINC-ZDHHC15-1	.	-14628.5
chr2	89800287	89800343	56	6	0.224886	0.690504	-0.465618	-13.7261	MSTRG.28468	-	814	0.00932389	0.999989
chr7	56587166	56587224	58	5	0.166829	0.582771	-0.415942	-13.7178	MSTRG.57510	AZIN2	-6866	0.697219	0.999989
chr15	47936087	47936150	63	7	0.845702	0.462745	0.382958	13.7166	MSTRG.17512	-	0.5	-1.08556	0.999989
chrX	98883281	98883729	448	4	0.472441	0.883797	-0.411356	-13.7089	TSDBGID.19797	TSORFli1927	-8373
chrX	93854065	93854244	179	5	0.521267	0.168778	0.352489	13.6933	MSTRG.65972	PGRMC1	-2345.5	0.251499	0.995608
chr5	32465378	32465441	63	5	0.64446	0.121795	0.522665	13.664	MSTRG.50513	VIPR2	-7272.5	0.247999	0.999989
chr13	89893074	89893164	90	6	0.789528	0.367687	0.421841	13.6622	TSDBGID.8311	TSORFli527	2196
chr22	40800914	40801089	175	4	0.552193	0.0621322	0.490061	13.645	MSTRG.35590	-	-8131.5
chr19	32969882	32969948	66	6	0.639652	0.188018	0.451634	13.6399	MSTRG.25166	-	2571
chr21	23332506	23332581	75	4	0.44439	0.933483	-0.489093	-13.6384	MSTRG.32764	COTL1	3031.5	0.293376	0.999989
chrX	111876635	111877436	801	5	0.651449	0.958052	-0.306603	-13.638	TSDBGID.19840	RPL6li201	45370.5
chr18	57157021	57157090	69	7	0.564007	0.893941	-0.329934	-13.6379	MSTRG.23939	-	136.5
chrX	56213110	56213348	238	5	0.691947	0.961754	-0.269806	-13.6296	MSTRG.65601	-	128005
chrX	105894571	105896415	1844	6	0.5875	0.874745	-0.287246	-13.6216	LINC-FGF13-1	.	8616
chr21	24974680	24974824	144	7	0.333006	0.651523	-0.318517	-13.6167	MSTRG.32888	-	-5831
chr25	284536	284990	454	5	0.464048	0.97961	-0.515562	-13.6078	MSTRG.38210	.	12241
chr15	29172283	29172612	329	5	0.762074	0.168825	0.593249	13.6055	MSTRG.16684	-	-1209.5
chrX	40844932	40845458	526	5	0.573556	0.897363	-0.323807	-13.6019	MSTRG.65270	HUWE1	86451	-0.491692	0.995608
chrX	77554366	77555778	1412	4	0.561329	0.968201	-0.406873	-13.5971	TSDBGID.19683	HMGB1li85	-104519	-0.835381	0.98592
chrX	79634544	79634612	68	4	0.454293	0.0503085	0.403985	13.5936	MSTRG.65779	HNRNPH2li2	270	1.73984	0.451181
chrX	102074995	102075575	580	5	0.56496	0.935272	-0.370313	-13.5883	LINC-SLITRK4-2	-	12508
chr9	50548229	50548299	70	4	0.900285	0.39692	0.503365	13.5714	LINC-CDH4-44	.	1652
chr11	40465368	40465509	141	5	0.633236	0.965233	-0.331996	-13.5619	MSTRG.7587	-	1716.5
chr12	88117529	88117602	73	6	0.605807	0.946202	-0.340395	-13.5591	MSTRG.10916	-	19327.5
chrX	30049099	30049192	93	5	0.562742	0.152275	0.410467	13.5509	MSTRG.65093	COA5li1	3342.5
chr2	82366613	82366688	75	6	0.287437	0.812876	-0.525439	-13.5491	MSTRG.28147	TMEM204	3886.5	0.760597	0.863553
chr6	34738936	34739027	91	6	0.858169	0.46253	0.395638	13.5464	MSTRG.53246	-	-3163.5
chrX	93854481	93854604	123	5	0.559236	0.16885	0.390386	13.5463	MSTRG.65972	PGRMC1	-2733.5	0.251499	0.995608
chrX	83808273	83808617	344	4	0.56574	0.962427	-0.396688	-13.5375	LINC-FRMPD3-3	-	-328
chrX	48398296	48398737	441	5	0.624011	0.941131	-0.317119	-13.5362	TSDBGID.19595	POLli72	14358.5	-0.304432	0.995608
chrX	66327159	66327431	272	4	0.585299	0.98376	-0.398461	-13.5229	MSTRG.65701	CHM	49170	-0.0162398	0.995608
chr16	58453060	58453186	126	6	0.31632	0.0594881	0.256832	13.5201	LINC-ZNF281-2	.	5
chr15	41584056	41584123	67	5	0.603978	0.151234	0.452744	13.509	MSTRG.17103	-	-415.5
chr20	3502672	3502793	121	6	0.314719	0.628174	-0.313455	-13.5031	MSTRG.30919	-	-81.5
chrX	94372860	94373203	343	5	0.54232	0.918403	-0.376083	-13.5031	MSTRG.65996	RPL36li11	-26618.5	0.221416	0.995608
chrX	34387919	34388244	325	4	0.586102	0.98136	-0.395258	-13.5019	MSTRG.65123	-	-2140.5	-1.7945	0.995608
chrX	15874958	15876204	1246	5	0.621622	0.929697	-0.308075	-13.4951	MSTRG.64926	PTCHD1	129149	0.51607	0.995608
chr10	55005402	55005482	80	7	0.624263	0.981279	-0.357016	-13.4914	MSTRG.5476	-	7067
chr14	48910656	48910730	74	7	0.435029	0.181186	0.253843	13.4896	MSTRG.14552	-	23455
chr13	68398226	68398299	73	5	0.611204	0.899442	-0.288237	-13.4887	TUBB5-AS-1	.	-16868.5
chr27	5214693	5215052	359	4	0.773263	0.277048	0.496215	13.4864	MSTRG.39975	ZNF791	-1030.5	0.0451933	0.999989
chrX	98112725	98113725	1000	5	0.591922	0.933689	-0.341767	-13.4798	MSTRG.66117	TSORFli1926	12532	-0.696367	0.995608
chr15	5218489	5218562	73	4	0.63072	0.105297	0.525423	13.478	ANKFN1-AS-6	-	-41826.5
chrX	99902021	99902325	304	5	0.474316	0.857573	-0.383257	-13.4702	LINC-ELL2-6	.	-57048
chr2	179345428	179345547	119	6	0.468336	0.839365	-0.371029	-13.4628	MSTRG.30573	-	-4552.5
chr8	29921636	29921716	80	7	0.42051	0.119883	0.300627	13.4625	MSTRG.60161	TNFRSF19	39937	-1.36023	0.999989
chrX	21591740	21592339	599	4	0.380926	0.836777	-0.455852	-13.4608	MSTRG.64995	-	-39137.5
chr23	19503921	19504019	98	6	0.546128	0.90516	-0.359032	-13.4594	MSTRG.36143	-	389	-1.40054	0.999989
chr22	1811294	1811362	68	5	0.791601	0.347111	0.44449	13.455	MSTRG.33809	-	-2374
chr2	94258268	94258328	60	5	0.37451	0.895928	-0.521418	-13.4537	MSTRG.28735	-	-2598	-0.928718	0.999989
chr4	98637883	98637951	68	6	0.408386	0.7179	-0.309513	-13.4532	TSDBGID.22361	TIMM10	-25297
chr27	2512611	2512705	94	8	0.638838	0.86897	-0.230132	-13.4429	MSTRG.39818	-	-4230
chr9	78508990	78509083	93	6	0.70616	0.31003	0.39613	13.442	LINC-RPL17-7	.	-2068.5
chr12	2399074	2399158	84	6	0.812661	0.455368	0.357293	13.4211	MSTRG.8944	-	25057
chrX	24654943	24655973	1030	5	0.593463	0.91454	-0.321077	-13.4026	MSTRG.65036	DMDli2	-22865	0.641069	0.995608
chr2	83060088	83060139	51	5	0.408979	0.884674	-0.475695	-13.3991	MSTRG.28200	-	-211.5
chrX	17570615	17571354	739	4	0.540254	0.94038	-0.400126	-13.3959	LINC-MAGEB18-3	.	-28874.5
chrX	76375105	76375828	723	4	0.376491	0.833917	-0.457426	-13.3933	MSTRG.65737	-	4424.5
chr11	8905192	8905334	142	6	0.699332	0.327772	0.371559	13.3921	TSDBGID.6878	TSORFli360	4780
chrX	56220494	56221431	937	5	0.620037	0.948933	-0.328897	-13.3881	MSTRG.65601	-	120272
chrX	84197361	84198089	728	4	0.559951	0.914527	-0.354576	-13.3856	MSTRG.65864	ATG4A	1319	0.102474	0.995608
chrX	95819389	95820062	673	5	0.486216	0.870349	-0.384133	-13.385	MSTRG.66051	-	-5549.5
chrX	97925726	97927198	1472	5	0.592785	0.917156	-0.324371	-13.3819	MSTRG.66100	-	17310	0.335934	0.995608
chr9	53762663	53762717	54	7	0.699686	0.982653	-0.282966	-13.3815	MSTRG.63180	MC3R	-10944
chr11	21390617	21390712	95	6	0.446659	0.847063	-0.400404	-13.3758	MSTRG.7003	-	-7466.5
chrX	37391971	37393095	1124	4	0.55526	0.943384	-0.388124	-13.3623	TSDBGID.19142	L1RE1li151	-5850
chrX	10668339	10669181	842	5	0.537844	0.90093	-0.363086	-13.3566	MSTRG.64833	PIGA	37296	0.298289	0.995608
chr22	26746915	26747024	109	8	0.639261	0.838032	-0.198771	-13.3483	MSTRG.34862	-	2411.5
chr6	100973201	100973320	119	6	0.39119	0.788206	-0.397016	-13.3461	MSTRG.55101	TSORFli2316	-11990.5
chr12	92729996	92730167	171	8	0.712496	0.942423	-0.229927	-13.3416	MSTRG.11157	-	776.5
chrX	56719599	56720050	451	5	0.589782	0.917419	-0.327637	-13.3358	MSTRG.65560	TPT1li7	49901.5	-0.184726	0.995608
chrX	2250737	2250888	151	5	0.82599	0.18745	0.63854	13.3251	MSTRG.64660	-	-5279.5
chr18	2004173	2004272	99	5	0.33095	0.785803	-0.454853	-13.321	MSTRG.22594	-	12061.5
chrX	87999716	88000695	979	4	0.537328	0.974495	-0.437168	-13.3185	MSTRG.65922	-	-98450.5
chr18	8324194	8324273	79	7	0.513473	0.907149	-0.393676	-13.3165	LINC-SNCAIP-4	.	-2943.5
chrX	113950560	113951428	868	4	0.548972	0.954096	-0.405124	-13.3056	LINC-PRR32-1	.	114995
chr17	42301534	42301592	58	6	0.531428	0.891745	-0.360317	-13.2977	MSTRG.21672	-	-13435
chr10	61219440	61219492	52	5	0.703668	0.346123	0.357546	13.2961	MSTRG.5652	-	63666
chrX	117784699	117787110	2411	5	0.48143	0.869408	-0.387979	-13.293	TSDBGID.19847	NCLli49	32438.5
chr12	82515766	82515834	68	7	0.572141	0.890901	-0.31876	-13.2906	MSTRG.10688	-	-1410
chrX	115249198	115249788	590	5	0.401531	0.866546	-0.465015	-13.2902	MSTRG.66276	GCSHli13	105582
chrX	76233350	76234180	830	5	0.612627	0.940124	-0.327497	-13.2879	LINC-DIAPH2-1	.	-8829
chrX	9849763	9850459	696	5	0.579162	0.884076	-0.304914	-13.2761	LINC-RPL7-128	-	5623
chr11	13185457	13185621	164	9	0.703821	0.908821	-0.205	-13.2708	LINC-SOX11-10	.	3942
chr23	20166505	20166580	75	4	0.226325	0.789471	-0.563145	-13.2684	MSTRG.36242	-	-16462.5
chr23	10546364	10546456	92	6	0.621484	0.925112	-0.303628	-13.2605	LINC-RPL6-142	.	64582
chrX	22261619	22263188	1569	4	0.576269	0.959996	-0.383728	-13.2596	LINC-L1RE1-76	.	1518.5
chr16	3387004	3387095	91	7	0.631995	0.920593	-0.288598	-13.2491	MSTRG.18609	GPR161	2816.5	-1.33822	0.999989
chr6	105307214	105307285	71	6	0.928012	0.629044	0.298969	13.2443	MSTRG.55300	-	7037.5
chrX	59009278	59010928	1650	5	0.659742	0.936757	-0.277015	-13.2397	LINC-LPAR4-2	-	-15493
chr20	39237085	39237183	98	4	0.686742	0.237548	0.449194	13.2357	MSTRG.31937	-	1909
chrX	115552420	115554140	1720	5	0.641918	0.966867	-0.32495	-13.2305	MSTRG.66275	TEX13C	-95816	8.07816	0.00442049
chr25	6329869	6329983	114	6	0.72797	0.375256	0.352714	13.2277	LINC-LZTS1-3	.	-13856
chr11	70203052	70203188	136	5	0.634838	0.238478	0.39636	13.2217	MSTRG.8201	TSORFli421	18520
chrX	55626929	55627316	387	4	0.589978	0.950254	-0.360276	-13.2213	MSTRG.65558	LORF2li195	11368.5
chr12	81025891	81026009	118	7	0.414586	0.710046	-0.295459	-13.2148	MSTRG.10625	-	547
chrX	82575929	82576503	574	4	0.552568	0.947792	-0.395225	-13.2122	MSTRG.65841	-	53420
chrX	13186626	13187254	628	4	0.669668	0.991259	-0.321591	-13.1898	MSTRG.64877	SH3KBP1	13103	1.03829	0.995608
chrX	88254462	88255950	1488	5	0.56414	0.915022	-0.350882	-13.1809	MSTRG.65927	-	-42126
chr11	21152454	21152511	57	6	0.948469	0.566352	0.382117	13.18	MSTRG.6994	-	-8987.5
chrX	52716948	52717003	55	4	0.43591	0.0450708	0.390839	13.1749	MSTRG.65467	RHOGli1	319.5	0.219953	0.995608
chrX	36243308	36243370	62	4	0.466128	0.0417471	0.424381	13.1748	LINC-RGN-7	.	117
chrX	108150860	108151575	715	4	0.575742	0.962062	-0.38632	-13.1726	TSDBGID.19428	CT55li4	-9876.5
chr9	79772389	79772449	60	5	0.610938	0.234261	0.376677	13.1707	MSTRG.64113	-	28960
chrX	27724838	27725520	682	5	0.58376	0.952587	-0.368828	-13.1703	MSTRG.65049	-	-35140
chr19	31580609	31580673	64	6	0.649905	0.961432	-0.311527	-13.1669	LINC-NRG1-3	-	-15299
chr19	31878344	31878402	58	6	0.374184	0.765833	-0.391649	-13.1665	MSTRG.25091	-	13609
chrX	24966649	24968350	1701	5	0.649292	0.960948	-0.311656	-13.1659	MSTRG.65014	ENVli57	5593.5	0.493675	0.995608
chrX	23358316	23359302	986	4	0.487961	0.94631	-0.458349	-13.1365	MSTRG.65031	-	70985
chr25	6384680	6384748	68	6	0.523964	0.854085	-0.330121	-13.1325	MSTRG.38460	-	2223	0.427502	0.999989
chr4	98358216	98358290	74	5	0.281877	0.730626	-0.448749	-13.1318	MSTRG.49051	-	-8958	-0.141048	0.999989
chr27	4838249	4838309	60	4	0.342253	0.835304	-0.493051	-13.1295	MSTRG.39948	-	4826
chrX	28178243	28178806	563	4	0.473658	0.916922	-0.443264	-13.0997	MSTRG.65060	-	69783.5
chrX	96885980	96886472	492	5	0.698425	0.971243	-0.272818	-13.0977	MSTRG.66085	-	5943
chr1	213189692	213189768	76	6	0.481978	0.811138	-0.32916	-13.0946	LINC-AGAP1-5	.	-4874
chr9	80680917	80680980	63	5	0.636333	0.162773	0.47356	13.0904	MSTRG.64162	-	2814.5	-0.827092	0.999989
chrX	79410576	79411141	565	4	0.535054	0.987288	-0.452234	-13.0867	MSTRG.65753	TRMT2B	26214.5
chrX	97399213	97400042	829	5	0.584521	0.937351	-0.35283	-13.074	MSTRG.66082	RPL6li198	-47610.5
chrX	75293076	75294040	964	5	0.59569	0.903335	-0.307644	-13.0727	TSDBGID.19293	HNRNPDLli6	-14078
chrX	51610316	51611252	936	4	0.491135	0.894019	-0.402884	-13.0724	MSTRG.65461	RPS2li17	-56294
chrX	54288715	54289448	733	4	0.560918	0.928494	-0.367576	-13.0684	MSTRG.65521	PABPC1L2Ali1	21168.5	0.243915	0.995608
chrX	15060400	15060733	333	5	0.672214	0.971758	-0.299544	-13.0638	LINC-MBTPS2-2	.	6125.5
chr8	21315198	21315353	155	5	0.58162	0.889153	-0.307533	-13.0612	MSTRG.59979	-	-24469.5
chrX	43795002	43795459	457	4	0.591412	0.970185	-0.378773	-13.0611	MSTRG.65311	KLF8	-3753.5	0.197572	0.995608
chrX	116134719	116135253	534	5	0.563101	0.869164	-0.306063	-13.0592	MSTRG.66281	-	208500
chrX	115920951	115921677	726	4	0.465051	0.889513	-0.424463	-13.0559	MSTRG.66281	-	422172
chr17	8555401	8555483	82	6	0.42709	0.813527	-0.386437	-13.0443	MSTRG.20729	NAV2	-20221	-0.737494	0.999989
chr24	34937067	34937151	84	6	0.423593	0.78455	-0.360958	-13.0433	LINC-MRAS-2	.	-7248
chr4	91277301	91277392	91	5	0.239534	0.668775	-0.42924	-13.042	MSTRG.48797	-	-27034.5
chrX	38055950	38056121	171	4	0.48591	0.893954	-0.408043	-13.0416	TSDBGID.19554	HMGB1li82	5442.5
chrX	38099891	38100400	509	4	0.412611	0.848914	-0.436303	-13.0393	LINC-HMGB1-56	.	-13089.5
chrX	22684927	22686225	1298	5	0.654432	0.936851	-0.282419	-13.039	MSTRG.65011	-	-75130
chrX	114724961	114725365	404	4	0.52123	0.904789	-0.383559	-13.037	MSTRG.66269	-	62963	0.00362672	0.999337
chrX	50728676	50729813	1137	5	0.551128	0.860396	-0.309268	-13.0273	MSTRG.65436	VDAC1li4	-58420.5	-0.114394	0.995608
chrX	94666591	94667613	1022	5	0.648105	0.951938	-0.303832	-13.0071	MSTRG.66000	-	41746
chr11	40696709	40696764	55	4	0.892014	0.286383	0.605631	13.0039	MSTRG.7598	-	14883.5
chr10	56456978	56457038	60	7	0.908749	0.555239	0.35351	12.9959	LINC-IRX1-6	.	-3729
chrX	45666348	45667652	1304	5	0.706997	0.969712	-0.262715	-12.98	MSTRG.65352	AMER1	10571	0.31827	0.995608
chr11	10399459	10399539	80	6	0.580554	0.917354	-0.3368	-12.9716	LINC-ASAP2-4	.	-4599
chrX	66268911	66269238	327	5	0.705234	0.983223	-0.277988	-12.9564	MSTRG.65701	CHM	107390	-0.0162398	0.995608
chrX	16766974	16767589	615	5	0.627344	0.946133	-0.318789	-12.9468	MSTRG.64942	ARX	37559.5	0.98786	0.704018
chrX	93248454	93248752	298	5	0.551673	0.868477	-0.316805	-12.9436	LINC-DOCK11-1	.	30431
chr5	47933594	47933659	65	4	0.781111	0.277355	0.503756	12.9398	MSTRG.51063	SVOPL	16954.5	0.0052521	0.999989
chrX	79971011	79971531	520	5	0.479219	0.844463	-0.365244	-12.9396	TSDBGID.19307	BTF3li6	-9871
chrX	37551597	37552419	822	5	0.521568	0.814346	-0.292778	-12.9252	TSDBGID.19551	YAE1	24068
chr18	22442668	22442928	260	4	0.757405	0.18214	0.575265	12.9226	MSTRG.23036	TSORFli1038	-277	2.67731	0.726745
chr27	2350915	2350968	53	5	0.239621	0.803469	-0.563848	-12.9218	LINC-KLF2-1	.	7280.5
chrX	92739277	92740095	818	4	0.488111	0.93469	-0.446579	-12.9217	LINC-KLHL13-2	.	-47657
chrX	106509059	106509154	95	6	0.667384	0.955473	-0.288089	-12.9171	MSTRG.66165	ZIC3	15381.5	0.419676	0.995608
chrX	77197392	77197949	557	4	0.548535	0.938943	-0.390408	-12.9147	MSTRG.65750	-	35116.5
chrX	83024070	83025160	1090	6	0.766269	0.968093	-0.201825	-12.9125	TSDBGID.19328	GDI2li4	-2529
chrX	109258117	109258395	278	5	0.731625	0.979911	-0.248285	-12.907	MSTRG.66210	-	134136
chrX	12777342	12778149	807	5	0.623642	0.954995	-0.331353	-12.9058	LINC-BEND2-4	.	-36939.5
chrX	24095366	24095839	473	4	0.49714	0.900047	-0.402907	-12.9044	MSTRG.65040	-	-73314.5
chrX	93765197	93766064	867	5	0.593694	0.914862	-0.321167	-12.9007	TSDBGID.19747	HNRNPA1li19	31865.5
chrX	41533839	41534251	412	5	0.644158	0.949908	-0.30575	-12.9007	MSTRG.65263	-	90825
chrX	43292962	43294414	1452	5	0.735957	0.977507	-0.241549	-12.8825	MSTRG.65305	LIRE1li25	3984	-0.981622	0.995608
chr12	92043644	92043694	50	6	0.623194	0.238596	0.384598	12.8802	MSTRG.11091	MAN1C1	-16521	0.564634	0.605178
chrX	31479910	31480752	842	5	0.728121	0.986943	-0.258822	-12.8764	LINC-PPP1R2C-4	.	19345
chr1	213051562	213051734	172	6	0.889133	0.544295	0.344838	12.8704	MSTRG.4169	TSORFli102	30046
chrX	77069214	77069600	386	4	0.56594	0.93466	-0.368719	-12.8679	MSTRG.65748	NCLli46	-6682
chr8	64336534	64336640	106	5	0.303	0.714034	-0.411034	-12.8656	MSTRG.61065	-	-11270
chr16	68709331	68709412	81	7	0.871081	0.53317	0.337912	12.8556	TSDBGID.10760	TSORFli788	4354.5
chrX	29026973	29027747	774	4	0.589024	0.94639	-0.357366	-12.8515	LINC-RPL6-137	.	-7620
chr12	89248844	89248918	74	5	0.346529	0.722491	-0.375962	-12.8498	MSTRG.10975	-	-11179	-0.356829	0.999989
chrX	83454033	83455559	1526	5	0.68853	0.95927	-0.27074	-12.8497	TSDBGID.19333	DNAJB4li1	-16447	0.149738	0.995608
chrX	64179686	64180050	364	4	0.584989	0.954609	-0.369619	-12.8475	TSDBGID.19664	WWC2li1	-91575
chrX	98330367	98332865	2498	5	0.599905	0.925969	-0.326064	-12.8451	LINC-AFF2-2	.	19774
chrX	77785130	77785985	855	4	0.65467	0.975181	-0.320511	-12.8437	LINC-HMGB1-209	.	-95337.5
chrX	24089411	24090159	748	5	0.578347	0.884266	-0.30592	-12.8426	MSTRG.65040	-	-67497
chrX	100455769	100455841	72	6	0.378706	0.0988692	0.279837	12.839	MSTRG.66128	SLITRK2	556	-0.362735	0.995608
chrX	41805433	41805711	278	4	0.687845	0.985505	-0.29766	-12.8267	MSTRG.65286	-	-33791
chrX	76889846	76890161	315	4	0.68243	0.972004	-0.289574	-12.8262	MSTRG.65746	-	-93388.5
chrX	88237822	88239102	1280	5	0.64409	0.959237	-0.315147	-12.8241	MSTRG.65927	-	-25382
chrX	7717457	7718331	874	4	0.467764	0.91034	-0.442577	-12.8228	LINC-HMGB1-38	.	57632
chrX	95147199	95148228	1029	4	0.59912	0.962363	-0.363243	-12.8209	MSTRG.66032	-	-1409.5
chrX	118384433	118385330	897	5	0.617844	0.910754	-0.29291	-12.8116	MSTRG.66285	.	31727.5
chr22	16233223	16233307	84	6	0.303338	0.593706	-0.290368	-12.807	MSTRG.34302	-	8490
chr22	13964822	13964913	91	6	0.709801	0.358407	0.351394	12.7999	MSTRG.34218	-	-2181.5
chr20	28049275	28049365	90	7	0.716185	0.425791	0.290394	12.7928	MSTRG.31592	-	971	2.05683	0.999989
chrX	92599978	92601029	1051	4	0.537185	0.918675	-0.38149	-12.7928	LINC-KLHL13-3	.	84792.5
chrX	51434424	51435358	934	4	0.51681	0.912346	-0.395535	-12.7921	MSTRG.65456	EEF1A1li39	-4012
chrX	90011587	90012388	801	5	0.537443	0.901306	-0.363864	-12.7885	MSTRG.65937	-	-70365.5
chrX	28857007	28857874	867	5	0.407746	0.800375	-0.392629	-12.7813	MSTRG.65067	MID1IP1	-17191.5	0.699458	0.995608
chrX	49929558	49930074	516	5	0.647771	0.922141	-0.274371	-12.7765	LINC-AR-4	.	-4346
chrX	49737148	49737243	95	5	0.631784	0.985171	-0.353387	-12.774	TSDBGID.19202	POLli67	-4842.5	1.72071	0.995608
chrX	71204493	71205523	1030	6	0.671205	0.916892	-0.245687	-12.7717	MSTRG.65706	PABPC5	19899	-0.290316	0.995608
chrX	85667925	85668913	988	4	0.607188	0.97218	-0.364992	-12.7579	LINC-TMEM164-2	.	25201
chr5	57844603	57844678	75	4	0.252484	0.757798	-0.505315	-12.7566	MSTRG.51399	-	6793.5	-0.247865	0.999989
chrX	21683072	21683779	707	4	0.508895	0.917706	-0.408811	-12.7492	MSTRG.64995	-	-130524
chrX	28754753	28755741	988	4	0.659864	0.985184	-0.325319	-12.7372	MSTRG.65068	TSPAN7	-57768	-0.154479	0.995608
chrX	57212109	57212661	552	4	0.394325	0.864009	-0.469685	-12.7206	LINC-MAGEE1-1	.	-20022
chrX	106590175	106591253	1078	4	0.629888	0.984408	-0.35452	-12.7202	LINC-ZIC3-2	.	14899
chrX	11507671	11507923	252	4	0.530312	0.935332	-0.40502	-12.7179	TSDBGID.19046	MAGEB1	-45362
chrX	92853304	92854469	1165	4	0.397056	0.875269	-0.478213	-12.7148	MSTRG.65944	-	-9600.5	0.320458	0.995608
chr22	27894093	27894225	132	5	0.554874	0.899928	-0.345054	-12.7071	MSTRG.34943	P2RX2	-12534	0.574299	0.999989
chr27	9743458	9743630	172	6	0.53685	0.951048	-0.414198	-12.7065	MSTRG.40274	SH3GL1	-17423	0.467976	0.999989
chr27	17472135	17472194	59	5	0.636209	0.127217	0.508991	12.7016	MSTRG.40910	L1RE1li147	14678.5	-0.913451	0.999989
chrX	15024746	15025547	801	4	0.634009	0.957375	-0.323366	-12.7013	LINC-MBTPS2-2	.	41545.5
chr8	52455021	52455125	104	5	0.807555	0.357587	0.449969	12.6994	MSTRG.60809	-	948
chr16	54977903	54977977	74	4	0.253462	0.760742	-0.50728	-12.6986	MSTRG.19888	GOLT1A	-4281	-1.85312	0.999989
chr2	3250576	3250650	74	5	0.660722	0.985515	-0.324793	-12.6971	MSTRG.25663	-	-4529
chrX	28540695	28542563	1868	5	0.660203	0.943291	-0.283088	-12.6947	MSTRG.65072	-	4441
chrX	15964795	15966592	1797	5	0.666403	0.939973	-0.27357	-12.6946	MSTRG.64926	PTCHD1	39036.5	0.51607	0.995608
chrX	103679788	103680280	492	4	0.542071	0.932455	-0.390383	-12.6937	MSTRG.66152	LDOC1li1	-32401	0.278419	0.995608
chr24	5612981	5613099	118	6	0.889769	0.603166	0.286603	12.6933	MSTRG.37200	-	6794
chrX	21718259	21719350	1091	4	0.532345	0.934832	-0.402487	-12.6902	MSTRG.64995	-	-165902
chr27	13689182	13689239	57	7	0.542376	0.813838	-0.271462	-12.6829	MSTRG.40595	-	-16635.5
chr20	31934125	31934223	98	7	0.61159	0.875093	-0.263503	-12.68	MSTRG.31664	-	-11600	0.652188	0.999989
chr16	65157083	65157147	64	6	0.849865	0.566077	0.283788	12.672	LINC-GALNT2-6	-	-558
chr4	60527707	60527819	112	5	0.525936	0.174659	0.351277	12.661	MSTRG.47813	-	-1315
chrX	11581186	11581954	768	5	0.587787	0.925168	-0.337381	-12.6603	TSDBGID.19047	EEF1ASli6	-641
chrX	38200899	38200952	53	5	0.365162	0.0562864	0.308876	12.652	MSTRG.65211	-	1193.5
chrX	64451334	64452274	940	4	0.507499	0.918672	-0.411172	-12.6501	MSTRG.65683	-	34314
chrX	58917549	58918858	1309	4	0.499401	0.880974	-0.381574	-12.6425	MSTRG.65647	-	-18056.5
chr15	41257617	41257732	115	6	0.194937	0.69307	-0.498133	-12.6402	MSTRG.17082	LLGL1	5485.5	0.937279	0.82145
chr1	107208652	107208730	78	5	0.145625	0.497057	-0.351432	-12.627	MSTRG.2108	CB076	2538	0.227823	0.999989
chr28	26283154	26283228	74	6	0.782776	0.487728	0.295048	12.6254	MSTRG.42100	-	-5030
chr6	111119493	111119716	223	5	0.224849	0.578036	-0.353187	-12.6249	MSTRG.55685	-	34849.5
chr2	155997623	155997793	170	5	0.4276	0.787418	-0.359818	-12.6243	MSTRG.30103	-	733
chr23	20995060	20995126	66	6	0.596522	0.905598	-0.309076	-12.6166	MSTRG.36297	TSORFli1569	-4966	0.0131822	0.999989
chrX	76754357	76756581	2224	5	0.633587	0.924693	-0.291107	-12.6163	MSTRG.65744	-	-40449
chr16	34618125	34618199	74	5	0.177292	0.599882	-0.42259	-12.6053	MSTRG.19311	-	-17084
chrX	109114967	109115624	657	4	0.562384	0.932785	-0.370401	-12.6033	MSTRG.66209	GPC3	-105842	-0.0323612	0.995608
chr2	72703477	72703545	68	6	0.134391	0.444993	-0.310602	-12.5981	MSTRG.27709	-	12637
chr4	63515763	63515888	125	7	0.81357	0.541553	0.272017	12.5819	MSTRG.47949	-	18529.5
chr22	144404	144460	56	6	0.623845	0.977426	-0.353581	-12.5814	MSTRG.33719	RTL10	-53373	0.854831	0.999989
chrX	49789792	49790560	768	4	0.497944	0.943413	-0.445468	-12.5652	TSDBGID.1182	ARli1	-27311
chrX	104933776	104934348	572	5	0.636838	0.931254	-0.294417	-12.5572	F9-AS-2	-	50943
chr9	73497059	73497136	77	6	0.232938	0.554031	-0.321093	-12.5539	MSTRG.63839	TSORFli147	-52.5
chrX	7088088	7088995	907	5	0.569809	0.876891	-0.307082	-12.5517	MSTRG.64773	HCCS	-47681.5	0.370089	0.995608
chrX	21568849	21570022	1173	5	0.687547	0.946514	-0.258967	-12.5467	MSTRG.64995	-	-16533.5
chr2	186545846	186545938	92	7	0.730516	0.928745	-0.198229	-12.5467	MSTRG.30730	-	2525
chr7	51934018	51934080	62	7	0.679747	0.964376	-0.284629	-12.5397	MSTRG.57255	-	-20258
chr5	36844307	36844393	86	7	0.671188	0.90584	-0.234651	-12.5367	LINC-RPL7-87	.	1769
chrX	47072389	47075127	2738	4	0.35201	0.824344	-0.472334	-12.5289	MSTRG.65415	-	17291
chr17	20054406	20054483	77	6	0.966859	0.667114	0.299745	12.5266	MSTRG.20972	-	15178.5
chrX	96648314	96649169	855	4	0.65717	0.977898	-0.320728	-12.5247	TSDBGID.19781	CNGA2	11711.5
chrX	63879039	63879657	618	4	0.596924	0.950143	-0.353219	-12.524	LINC-EEF1A1-129	.	28902
chr16	48568818	48568892	74	5	0.402598	0.805585	-0.402987	-12.5142	MSTRG.19655	KCNH1	-54517	-1.0926	0.620873
chrX	106110361	106111113	752	4	0.508425	0.938892	-0.430467	-12.5103	LINC-GAPDH-21	.	21320
chrX	19990405	19990485	80	4	0.568864	0.0969253	0.471938	12.508	MSTRG.64960	IL1RAPL1	-1340	-1.10717	0.995608
chrX	71163437	71164514	1077	6	0.677646	0.936705	-0.259059	-12.5075	MSTRG.65706	PABPC5	60931.5	-0.290316	0.995608
chr21	29265508	29265563	55	4	0.541732	0.114383	0.42735	12.498	MSTRG.33150	-	7843.5
chrX	92684590	92685056	466	5	0.565336	0.930778	-0.365441	-12.4969	LINC-KLHL13-3	.	473
chr16	67034411	67034478	67	7	0.677576	0.901239	-0.223662	-12.4933	MSTRG.20326	-	-1086.5
chr5	31228734	31228848	114	7	0.927638	0.666646	0.260992	12.4834	LINC-DPY19L1-5	.	-1849
chr14	47919132	47919216	84	6	0.439388	0.727457	-0.288069	-12.4771	LINC-ZMIZ1-10	.	-1035
chr27	9292913	9293011	98	6	0.925087	0.578332	0.346756	12.4718	LINC-SAFB2-1	.	12490
chr1	36248715	36248864	149	4	0.261572	0.821838	-0.560266	-12.4607	LINC-MORF4L1-31	.	-36967.5
chr23	20818808	20818864	56	4	0.356246	0.902879	-0.546634	-12.4592	LINC-ABHD5-1	.	951
chr4	61929373	61929433	60	6	0.42688	0.854293	-0.427413	-12.4588	MSTRG.47872	TSORFli2154	-16415	0.706817	0.999989
chrX	73342250	73343634	1384	4	0.609592	0.975249	-0.365657	-12.4565	TSDBGID.19285	RPL4li6	96554
chr13	9948006	9948084	78	5	0.428499	0.0677138	0.360785	12.4534	MSTRG.11612	-	15411
chrX	6605242	6606398	1156	5	0.699079	0.978858	-0.279779	-12.4504	MSTRG.64781	-	42543
chr23	19338441	19338604	163	6	0.485981	0.187961	0.298021	12.4455	MSTRG.36125	-	-3227.5
chr11	21382427	21382493	66	5	0.387972	0.874489	-0.486517	-12.4449	MSTRG.7003	-	738
chr17	19758763	19758828	65	6	0.286297	0.577443	-0.291145	-12.4408	MSTRG.21010	-	-3191.5
chrX	47044940	47045068	128	6	0.628897	0.938725	-0.309828	-12.4386	MSTRG.65413	LORF2li189	-5285
chr22	24659245	24659303	58	7	0.458815	0.880232	-0.421417	-12.4373	MSTRG.34751	-	17030	0.360519	0.999989
chrX	35945871	35946492	621	5	0.614834	0.907779	-0.292945	-12.4337	MSTRG.65152	-	19644.5
chrX	6202171	6203623	1452	5	0.618088	0.948666	-0.330579	-12.4298	MSTRG.64761	CLCN4	-58442	0.232275	0.995608
chrX	117855866	117856115	249	5	0.601256	0.885372	-0.284116	-12.4249	TSDBGID.19847	NCLli49	-37647.5
chr19	45871287	45871390	103	5	0.437454	0.800395	-0.362941	-12.4246	MSTRG.25346	GAGli15	25724.5
chrX	94656999	94658154	1155	5	0.658402	0.963407	-0.305005	-12.4232	MSTRG.65999	-	-49277.5
chrX	32275953	32276043	90	8	0.325465	0.0730237	0.252441	12.4222	MSTRG.65079	MAOA	-1134	-0.143625	0.995608
chr13	88909152	88909218	66	4	0.546136	0.907202	-0.361067	-12.4188	MSTRG.13151	-	-41744
chrX	118706728	118707151	423	4	0.576414	0.961562	-0.385148	-12.4173	MSTRG.66298	MCTS1	-20030.5	0.0742997	0.995608
chrX	107721854	107722362	508	5	0.698897	0.984594	-0.285697	-12.4141	MSTRG.66185	MAP7D3	-64714	0.449217	0.844349
chrX	59127632	59128927	1295	4	0.590618	0.948033	-0.357415	-12.4104	LINC-LPAR4-1	.	-12220.5
chr5	53796996	53797103	107	5	0.297739	0.657452	-0.359713	-12.41	MSTRG.51236	-	21035.5
chr9	66665384	66665444	60	5	0.15651	0.546896	-0.390386	-12.4043	MSTRG.63616	-	-2147
chr6	102165501	102165603	102	7	0.430854	0.835581	-0.404727	-12.4029	MSTRG.55120	-	12933	-0.534476	0.999989
chrX	50203454	50204176	722	5	0.630493	0.950549	-0.320056	-12.4028	MSTRG.65428	UNGli1	-42368	-0.56739	0.995608
chrX	47520692	47521905	1213	4	0.658065	0.971375	-0.31331	-12.3949	LINC-MSN-1	.	7806.5
chrX	31586124	31587908	1784	5	0.711583	0.95518	-0.243597	-12.3934	TSDBGID.19533	PUM3li12	-24861	-1.08107	0.995608
chr8	41268150	41268221	71	6	0.485955	0.828843	-0.342888	-12.3927	MSTRG.60546	-	-32425.5	-0.500908	0.999989
chrX	109414482	109415761	1279	4	0.604586	0.975425	-0.370839	-12.3903	MSTRG.66210	-	-22729.5
chrX	71480864	71480996	132	5	0.66926	0.991821	-0.322561	-12.3836	MSTRG.65713	-	-78957
chr11	8584997	8585056	59	4	0.31564	0.838316	-0.522675	-12.3786	LINC-ROCK2-4	-	-1584.5
chr13	39643536	39643618	82	5	0.536002	0.94418	-0.408179	-12.3646	MSTRG.12197	-	8283
chr29	4256573	4256624	51	5	0.280588	0.828046	-0.547458	-12.3645	LINC-SLIT2-4	.	-9948.5
chrX	53504324	53505319	995	5	0.703952	0.964373	-0.260421	-12.36	MSTRG.65510	-	-21747.5
chr17	19649029	19649107	78	4	0.667822	0.0917406	0.576082	12.3595	MSTRG.21006	-	-4973
chrX	36180145	36180870	725	4	0.592162	0.953639	-0.361478	-12.3545	MSTRG.65148	-	-3030.5
chrX	108918691	108919028	337	4	0.611633	0.950214	-0.338582	-12.3534	LINC-GPC3-1	.	64010.5
chr8	86543494	86543570	76	4	0.530062	0.947373	-0.417311	-12.347	MSTRG.61331	-	-49414
chrX	41967449	41969106	1657	4	0.612413	0.953926	-0.341513	-12.3458	MSTRG.65285	FAM120Cli1	-742.5	0.241494	0.995608
chr6	27648883	27648937	54	9	0.869553	0.577153	0.2924	12.3456	MSTRG.53022	HEBP1	-21609	-0.204383	0.999989
chr2	91700234	91700303	69	5	0.457101	0.920496	-0.463394	-12.342	MSTRG.28610	-	7345.5	-0.253333	0.999989
chrX	110300930	110301211	281	4	0.591051	0.94942	-0.358369	-12.3394	LINC-RAP2A-6	.	-9737.5
chr15	68764992	68765073	81	5	0.676164	0.954599	-0.278435	-12.3388	MSTRG.18370	-	-1427.5
chr24	6115772	6115851	79	5	0.77475	0.431293	0.343457	12.3355	MSTRG.37230	-	-24274.5
chrX	71301561	71303534	1973	4	0.51809	0.914464	-0.396375	-12.3343	LINC-PABPC5-1	-	-27376.5
chrX	73830881	73831073	192	4	0.528799	0.934332	-0.405533	-12.3333	MSTRG.65731	-	-2476
chr19	49421724	49421813	89	5	0.62583	0.21466	0.41117	12.3324	MSTRG.25482	-	-717.5
chr9	9181529	9181607	78	5	0.860277	0.366882	0.493394	12.3237	TSDBGID.5453	CD3D	-474
chrX	106623184	106623757	573	4	0.608559	0.940693	-0.332134	-12.3172	LINC-ZIC3-2	.	-17857.5
chrX	16305769	16306327	558	5	0.622666	0.904449	-0.281783	-12.3155	MSTRG.64931	CXORF58	-4486	0.142314	0.995608
chrX	97473572	97473902	330	4	0.630593	0.976118	-0.345525	-12.3125	MSTRG.66093	MTM1	24230	0.755406	0.995608
chr2	93103758	93103902	144	5	0.36439	0.774394	-0.410004	-12.3054	MSTRG.28673	-	-6110
chr14	14204928	14204997	69	5	0.526585	0.89405	-0.367466	-12.3054	MSTRG.13729	SH3PXD2A	-40217.5
chrX	90793826	90793897	71	5	0.720684	0.973514	-0.25283	-12.3036	MSTRG.65942	PLS3	-12941.5	2.6168	0.995608
chrX	31598372	31599288	916	4	0.515366	0.928462	-0.413096	-12.2949	TSDBGID.19533	PUM3li12	-36675	-1.08107	0.995608
chr17	20155066	20155130	64	5	0.575461	0.939207	-0.363745	-12.2889	MSTRG.20967	-	-3081	2.4924	0.0100372
chr27	23999071	23999128	57	5	0.523401	0.0865117	0.436889	12.2888	MSTRG.41315	-	1056.5	-0.458863	0.999989
chr17	42496967	42497051	84	7	0.775545	0.386758	0.388787	12.2883	MSTRG.21694	-	-7085	1.21578	0.999989
chrX	98138512	98139103	591	4	0.571527	0.931269	-0.359742	-12.283	MSTRG.66113	-	-2105.5	0.793058	0.995608
chr24	2023859	2023994	135	5	0.591882	0.898872	-0.306991	-12.2781	MSTRG.37102	-	18484.5
chrX	104479837	104480424	587	5	0.697716	0.96809	-0.270374	-12.2781	LINC-C16ORF72-4	.	-16693.5
chrX	59533886	59536504	2618	5	0.467079	0.838881	-0.371802	-12.2781	LINC-GPR174-3	.	-18069
chrX	56201107	56201808	701	4	0.628484	0.989257	-0.360772	-12.2771	MSTRG.65601	-	139776
chrX	79408250	79408896	646	5	0.682726	0.95321	-0.270484	-12.2737	MSTRG.65753	TRMT2B	28500
chrX	96891818	96892311	493	4	0.508541	0.920598	-0.412057	-12.2723	MSTRG.66085	-	104.5
chr9	23097879	23097998	119	5	0.828279	0.448878	0.379401	12.27	MSTRG.62364	-	4917.5
chr16	52643953	52644048	95	6	0.49658	0.897322	-0.400742	-12.2654	MSTRG.19766	-	-16446.5	-1.84041	0.999989
chrX	97142740	97143044	304	5	0.616399	0.925998	-0.309598	-12.2566	TSDBGID.19789	GPR50li1	-3085
chrX	57599641	57600113	472	5	0.630515	0.963387	-0.332873	-12.2504	LINC-MAGEE1-4	.	9393
chrX	99569652	99570332	680	4	0.557993	0.940958	-0.382965	-12.2494	LINC-HMGN2-85	.	-68343
chrX	12614295	12614345	50	5	0.364111	0.0497565	0.314354	12.249	TSDBGID.19051	BEND2	-1470	1.08379	0.995608
chr4	82857469	82858026	557	4	0.987933	0.487047	0.500886	12.2479	MSTRG.48579	HNRNPCli9	296.5	1.19599	0.999989
chrX	66959196	66960418	1222	4	0.54712	0.924492	-0.377372	-12.246	MSTRG.65708	DACH2li1	-50723	0.596013	0.995608
chr9	63991809	63991866	57	5	0.596721	0.267693	0.329028	12.2403	MSTRG.63537	TSORFli253	-1804.5
chrX	21155065	21156077	1012	4	0.52226	0.923246	-0.400986	-12.2368	MSTRG.64985	IL1RAPL1li1	27828	-0.0126628	0.995608
chrX	109259828	109260010	182	4	0.607488	0.941636	-0.334148	-12.2294	MSTRG.66210	-	132473
chrX	41363346	41364424	1078	5	0.651409	0.952665	-0.301257	-12.2236	LINC-RPL21-47	.	1285
chrX	99929417	99930342	925	4	0.540438	0.934329	-0.393891	-12.2198	LINC-ELL2-4	.	45018.5
chrX	23643132	23643896	764	5	0.623516	0.936841	-0.313325	-12.2062	MSTRG.65024	DMDli1	171204	0.24498	0.995608
chr16	67265662	67265785	123	6	0.629903	0.894956	-0.265054	-12.2029	MSTRG.20339	SLC35F3	-3682.5	0.158052	0.999989
chrX	47156027	47156333	306	5	0.588954	0.942765	-0.353811	-12.197	MSTRG.65418	-	-44784
chrX	6446479	6447290	811	5	0.629107	0.935733	-0.306626	-12.1922	MSTRG.64778	-	1394.5
chr13	87092605	87092695	90	5	0.366805	0.705876	-0.339071	-12.1904	LINC-PCMTD1-2	.	-2488
chr18	2793423	2793507	84	6	0.735489	0.979988	-0.244498	-12.183	LINC-RPS20-58	.	-2352
chr7	48650623	48650696	73	4	0.431842	0.929204	-0.497362	-12.177	MSTRG.57130	RPS6li27	-14968.5	-2.03653	0.717612
chrX	79288269	79289635	1366	5	0.653221	0.956344	-0.303123	-12.1706	TSDBGID.19687	XKRX	19383	1.87917	0.995608
chr24	1196101	1196155	54	4	0.324515	0.837584	-0.513069	-12.1682	MSTRG.37087	-	-130
chr15	44576112	44576188	76	5	0.598317	0.928037	-0.329719	-12.1649	MSTRG.17317	BAIAP2	23920	0.336964	0.999989
chr25	4923374	4923484	110	8	0.605046	0.84762	-0.242574	-12.1641	MSTRG.38418	LGI3	-8876	6.62305	0.0197036
chrX	95103285	95103644	359	4	0.642727	0.975174	-0.332447	-12.1634	MSTRG.66027	PICALMli1	-3793.5
chr7	68514736	68514805	69	5	0.628431	0.269718	0.358713	12.1624	MSTRG.58071	-	2892.5	0.465645	0.999989
chr22	27087415	27087480	65	5	0.511536	0.935313	-0.423776	-12.1526	MSTRG.34856	TMEM132D	3423.5	-0.386217	0.999989
chrX	46429350	46430275	925	4	0.462417	0.934783	-0.472367	-12.1525	MSTRG.65396	L1RE1li162	5811.5
chrX	23498767	23499537	770	4	0.538459	0.919853	-0.381393	-12.1377	MSTRG.65031	-	-69358
chr21	23826888	23826960	72	5	0.491362	0.958965	-0.467603	-12.1343	MSTRG.32842	-	2110
chrX	25925236	25925787	551	5	0.561239	0.876085	-0.314846	-12.1334	TSDBGID.19520	ZNF304li1	54111.5
chr2	74871439	74871633	194	4	0.323129	0.74366	-0.42053	-12.1312	MSTRG.27789	-	34713
chrX	86327975	86328836	861	4	0.587096	0.925592	-0.338496	-12.1295	LINC-CHRDL1-1	.	6740.5
chr12	16969277	16969334	57	6	0.854939	0.513306	0.341633	12.1292	MSTRG.9199	CTDP1	-1910.5	0.609527	0.999989
chrX	96711823	96713377	1554	4	0.503173	0.918371	-0.415197	-12.1234	MSTRG.66078	PRRG3	-10750	0.224752	0.995608
chr13	63783786	63783857	71	5	0.910169	0.588213	0.321956	12.1112	LINC-GDAP1-1	.	-24488.5
chr25	6647737	6647800	63	5	0.640543	0.960994	-0.320451	-12.1059	MSTRG.38471	CSGALNACT1	13494.5	0.884534	0.999989
chrX	40256447	40257388	941	4	0.630164	0.970714	-0.34055	-12.1038	MSTRG.65238	-	-14709.5
chr3	2431735	2431819	84	6	0.143021	0.409165	-0.266143	-12.1034	LINC-PDE10A-8	.	-8735
chr1	215939624	215939675	51	5	0.429161	0.786799	-0.357639	-12.1029	MSTRG.4242	-	5357.5
chrX	99369869	99370949	1080	4	0.431949	0.856206	-0.424258	-12.1028	LINC-HMGN2-85	.	131240
chr8	62028136	62028190	54	6	0.950127	0.655759	0.294368	12.1022	MSTRG.61008	-	-31419
chrX	11433709	11434720	1011	4	0.645258	0.972163	-0.326905	-12.101	MSTRG.64855	-	-23145.5
chr10	61433258	61433322	64	7	0.681434	0.917884	-0.23645	-12.0928	LINC-ENV-61	-	-2065
chrX	6687837	6688004	167	4	0.635341	0.972071	-0.336731	-12.0925	MSTRG.64781	-	-39557.5
chrX	107735017	107735334	317	4	0.709897	0.991078	-0.281181	-12.0872	MSTRG.66185	MAP7D3	-77781.5	0.449217	0.844349
chrX	78432253	78433447	1194	5	0.582242	0.924514	-0.342272	-12.0784	TSDBGID.19299	EEF1A1li40	-201047
chr15	30581173	30581249	76	5	0.695438	0.2351	0.460338	12.076	MSTRG.16752	-	363
chr6	101847086	101847154	68	5	0.49544	0.832851	-0.337412	-12.072	MSTRG.55110	-	42487
chr5	32934652	32934745	93	7	0.591954	0.873539	-0.281585	-12.0692	MSTRG.50569	-	17424.5
chr2	128924607	128924848	241	4	0.102937	0.642788	-0.539851	-12.063	MSTRG.29695	-	66605.5
chrX	42908217	42909648	1431	5	0.606399	0.922942	-0.316542	-12.0532	MSTRG.65298	-	-10242.5
chr20	21936320	21936395	75	5	0.121781	0.447278	-0.325498	-12.0528	MSTRG.31381	-	12129.5
chrX	58097813	58098125	312	5	0.691675	0.969367	-0.277691	-12.0509	LINC-PABPC1-6	.	-976
chrX	95430690	95430991	301	4	0.685935	0.979013	-0.293078	-12.0491	MSTRG.66023	DKC1	7558.5	0.122892	0.995608
chrX	80419787	80420465	678	4	0.467385	0.89975	-0.432366	-12.0488	LINC-BEX1-1	.	18408
chr9	20010870	20010940	70	5	0.23923	0.827722	-0.588491	-12.047	LINC-OPCML-2	.	-363
chrX	16641194	16641809	615	4	0.617987	0.946413	-0.328427	-12.0468	MSTRG.64940	-	-45647.5
chr9	50784756	50784813	57	5	0.936323	0.644029	0.292293	12.0313	LINC-CDH26-15	.	7478.5
chrX	96300315	96301338	1023	4	0.497068	0.864332	-0.367264	-12.0298	MSTRG.66067	-	-46658.5
chrX	105502464	105503149	685	5	0.577496	0.884065	-0.30657	-12.0218	MSTRG.66161	LORF2li216	134414	-2.18887	0.306067
chr3	115246457	115246526	69	4	0.808677	0.17168	0.636997	12.0217	MSTRG.44908	-	-8987.5
chr25	30780874	30780982	108	5	0.228361	0.611807	-0.383446	-12.0097	MSTRG.38847	-	-6574	-2.40626	0.999989
chr16	50458350	50458430	80	5	0.333042	0.67568	-0.342638	-12.0054	MSTRG.19725	-	30059
chr4	12026864	12026943	79	4	0.826543	0.248551	0.577992	11.9994	TSDBGID.21341	RPL7li139	-5946.5
chr13	90424720	90424821	101	5	0.963011	0.677492	0.285519	11.9922	TSDBGID.8314	TSORFli529	-62.5
chrX	96909292	96910037	745	5	0.679067	0.967171	-0.288104	-11.982	MSTRG.66084	-	5309.5	1.50828	0.995608
chrX	108538052	108538327	275	4	0.652435	0.953947	-0.301512	-11.9719	MSTRG.66224	-	19944.5
chrX	44772954	44773608	654	5	0.620188	0.919062	-0.298874	-11.9576	MSTRG.65365	-	208
chrX	22021040	22021524	484	4	0.596521	0.93414	-0.337619	-11.9527	LINC-GK-1	.	11729
chrX	27786829	27787482	653	4	0.617307	0.952614	-0.335307	-11.9507	TSDBGID.19523	H2AZ1li3	51878.5
chr9	70415207	70415277	70	6	0.67227	0.287927	0.384342	11.9456	MSTRG.63697	-	4609	-0.240769	0.999989
chrX	90560850	90561200	350	4	0.653973	0.96269	-0.308717	-11.9435	TSDBGID.19734	RPS2li18	-13491
chrX	98524972	98525469	497	4	0.538014	0.903206	-0.365192	-11.9411	LINC-AFF2-2	.	-173830
chrX	110697837	110698382	545	5	0.680508	0.949275	-0.268767	-11.9402	LINC-NPM1-13	-	22093.5
chr2	13923269	13923323	54	5	0.690224	0.331074	0.35915	11.9366	MSTRG.25928	-	-9938
chr6	104692608	104692709	101	6	0.604685	0.88314	-0.278455	-11.9327	MSTRG.55270	-	6515.5
chrX	55720880	55721880	1000	4	0.632559	0.98414	-0.351581	-11.9313	MSTRG.65557	LORF2li210	-41133	-2.09138	0.704018
chr2	122059218	122059270	52	5	0.523314	0.878016	-0.354702	-11.9308	MSTRG.29459	-	38657
chrX	97658969	97659030	61	5	0.596498	0.179307	0.41719	11.9268	MSTRG.66094	MAMLD1	7577.5	-0.0761162	0.995608
chr16	67304057	67304119	62	6	0.718783	0.965332	-0.24655	-11.9262	MSTRG.20340	-	-195	-0.81641	0.999989
chrX	6803739	6804971	1232	4	0.552954	0.929277	-0.376323	-11.9192	LINC-HCCS-3	.	19245
chr14	86158369	86158459	90	5	0.566465	0.946756	-0.380291	-11.9176	MSTRG.15509	-	75545
chr1	15888735	15888804	69	5	0.565929	0.145458	0.420471	11.9169	LINC-MELTF-1	-	-176.5
chr16	66383046	66383135	89	6	0.461485	0.780059	-0.318574	-11.9104	MSTRG.20280	-	-2063.5
chr8	74764049	74764107	58	6	0.917392	0.575878	0.341515	11.898	MSTRG.61227	-	2361	0.528161	0.999989
chr22	21175162	21175212	50	5	0.365065	0.874735	-0.50967	-11.8948	MSTRG.34559	-	4413
chr7	60224803	60224928	125	5	0.350356	0.0794988	0.270857	11.8914	LINC-TOLLIP-1	.	401.5
chrX	30510672	30511241	569	4	0.627083	0.985195	-0.358112	-11.8853	LINC-CASK-1	.	-683.5
chr14	44492499	44492602	103	6	0.667086	0.926197	-0.259111	-11.8802	MSTRG.14354	LRRC27	33145.5	-0.12551	0.999989
chrX	84889622	84891282	1660	4	0.429854	0.846624	-0.41677	-11.8801	TSDBGID.19343	RPL5li32	-14868
chrX	83461128	83462794	1666	4	0.594283	0.924999	-0.330715	-11.8784	TSDBGID.19333	DNAJB4li1	-23612	0.149738	0.995608
chrX	19616052	19616783	731	5	0.542867	0.872415	-0.329548	-11.8776	LINC-MAGEB10-2	.	-115796
chr6	100262229	100262294	65	7	0.604413	0.934781	-0.330368	-11.8577	MSTRG.55074	-	-12076.5	1.14708	0.920061
chrX	14785322	14786189	867	5	0.67027	0.952371	-0.282101	-11.8559	SMPX-AS-1	-	-30848.5
chr24	5814916	5814967	51	5	0.551027	0.87129	-0.320263	-11.8463	MSTRG.37204	-	-6023.5
chr22	12616385	12616501	116	6	0.158189	0.414871	-0.256681	-11.8401	MSTRG.34190	-	728
chrX	106171697	106173174	1477	4	0.499494	0.894609	-0.395115	-11.8364	LINC-GAPDH-23	.	-27224.5
chr27	16060534	16060596	62	5	0.800974	0.455685	0.345289	11.8364	MSTRG.40738	-	378
chrX	116547139	116547208	69	5	0.391843	0.0633189	0.328524	11.8362	LINC-MRFAP1-2	.	-1593.5
chrX	76201035	76201804	769	5	0.706204	0.965943	-0.259739	-11.8303	LINC-DIAPH2-1	.	23516.5
chrX	11710483	11710980	497	4	0.630654	0.964545	-0.333891	-11.8286	TSDBGID.19047	EEF1ASli6	-129802
chr10	47086100	47086322	222	5	0.526653	0.835415	-0.308762	-11.8258	MSTRG.5327	-	-22366
chr6	43026348	43026412	64	4	0.349305	0.8026	-0.453295	-11.8097	MSTRG.53586	-	-5939
chr19	29818046	29818129	83	5	0.491609	0.813346	-0.321737	-11.8074	MSTRG.25025	-	2901.5
chrX	23515529	23516652	1123	4	0.566778	0.912928	-0.346151	-11.804	MSTRG.65031	-	-86296.5
chrX	59826736	59826885	149	4	0.434797	0.877569	-0.442771	-11.802	LINC-PABPC1-9	.	-33746.5
chr2	135127366	135127433	67	6	0.719003	0.930142	-0.211139	-11.8005	MSTRG.29795	-	2071.5	-0.796086	0.999989
chrX	97986656	97987225	569	4	0.419396	0.858781	-0.439385	-11.7926	MSTRG.66100	-	-43168.5	0.335934	0.995608
chr30	9748020	9748135	115	6	0.724136	0.377206	0.346929	11.7923	TSDBGID.20135	OFCC1	25397.5
chrX	109231013	109231366	353	5	0.705822	0.959734	-0.253912	-11.7895	MSTRG.66210	-	161202
chrX	109928281	109929268	987	5	0.663793	0.936235	-0.272443	-11.7828	LINC-MBNL3-2	.	-28310.5
chr12	84070293	84070355	62	7	0.0805034	0.369488	-0.288985	-11.7808	MSTRG.10762	MFAP2	1711	-0.0505378	0.999989
chr22	28897227	28897293	66	6	0.520108	0.829602	-0.309495	-11.7807	MSTRG.35026	TSORFli1439	-3537	2.37486	0.999989
chr22	18427888	18427954	66	4	0.296646	0.842679	-0.546034	-11.7729	MSTRG.34419	OSM	-898	0.819183	0.999989
chrX	93896709	93897195	486	4	0.505718	0.884986	-0.379268	-11.7655	MSTRG.65974	ZNF740	24400
chr1	188447526	188447735	209	4	0.468996	0.855325	-0.386329	-11.7579	MSTRG.3507	-	-13949.5
chr2	5123901	5123952	51	5	0.471	0.882089	-0.411089	-11.7521	LINC-NRP1-23	.	-3426.5
chrX	71835245	71836360	1115	5	0.625339	0.936106	-0.310768	-11.7498	MSTRG.65713	-	-433830
chr16	4706232	4706296	64	5	0.190328	0.584026	-0.393698	-11.7458	MSTRG.18689	-	-946
chr17	9465323	9465453	130	5	0.784252	0.426927	0.357325	11.7426	MSTRG.20745	-	26136
chrX	54366597	54366842	245	5	0.736153	0.987745	-0.251593	-11.742	MSTRG.65530	CHIC1	-29228.5	0.103727	0.995608
chrX	52858971	52859061	90	5	0.383575	0.110272	0.273303	11.7417	MSTRG.65507	-	1541
chr17	31187104	31187237	133	5	0.457982	0.0856473	0.372335	11.7355	LINC-RPL7-269	-	-37375.5
chrX	19698353	19698993	640	4	0.494133	0.912017	-0.417885	-11.7256	TSDBGID.19075	SLC25A5li5	190788
chrX	105651486	105653584	2098	4	0.549532	0.931515	-0.381982	-11.725	MSTRG.66161	LORF2li216	-15315	-2.18887	0.306067
chr2	150454873	150455432	559	4	0.420641	0.930525	-0.509884	-11.7206	MSTRG.29980	IL33	18991.5	0.886302	0.999989
chr27	20388848	20388903	55	4	0.293752	0.746683	-0.452931	-11.71	MSTRG.41066	PINLYP	11943.5
chr19	15708453	15708624	171	4	0.298273	0.896852	-0.598579	-11.7063	MSTRG.24613	-	-7222.5
chrX	28666429	28666672	243	4	0.558814	0.958048	-0.399233	-11.6996	MSTRG.65068	TSPAN7	30928.5	-0.154479	0.995608
chrX	96311100	96311305	205	4	0.671415	0.982744	-0.311329	-11.6904	LINC-GABRA3-1	.	51838.5
chrX	93442004	93442375	371	4	0.587565	0.971168	-0.383603	-11.6894	MSTRG.65961	-	13209.5
chr2	170651832	170651971	139	5	0.474149	0.81162	-0.337471	-11.6841	LINC-TLE1-2	.	-2215.5
chrX	60879735	60879877	142	5	0.733397	0.987049	-0.253652	-11.6805	MSTRG.65654	-	-26452	-0.0190903	0.995608
chr30	18003404	18003467	63	5	0.614057	0.905284	-0.291227	-11.6793	MSTRG.46129	-	-34891.5
chrX	17806284	17807438	1154	4	0.620382	0.976857	-0.356475	-11.6784	MSTRG.64949	MAGEB5	4320
chrX	31792912	31793906	994	4	0.404074	0.768656	-0.364582	-11.6745	LINC-PPIA-65	.	71527
chr6	104933089	104933171	82	6	0.158775	0.477884	-0.31911	-11.6713	LINC-SCUBE1-2	.	258
chrX	11975716	11977028	1312	4	0.54122	0.925993	-0.384773	-11.6689	MSTRG.64861	-	-25166
chrX	42131509	42131569	60	5	0.478823	0.107997	0.370826	11.6668	MSTRG.65281	-	1580
chr4	60514054	60514130	76	5	0.906757	0.490445	0.416313	11.6631	MSTRG.47813	-	12356
chr25	4911879	4911973	94	5	0.26751	0.756942	-0.489432	-11.662	MSTRG.38397	-	705	0.828205	0.999989
chr8	54514671	54514726	55	5	0.31853	0.655034	-0.336504	-11.6614	MSTRG.60905	-	-14537.5
chrX	12450663	12451411	748	4	0.561224	0.940186	-0.378963	-11.6576	MSTRG.64870	-	18646
chr12	88957488	88957548	60	5	0.513167	0.923026	-0.409859	-11.6546	LINC-WNT4-1	.	2790
chrX	100587592	100587915	323	4	0.597038	0.960006	-0.362968	-11.6522	LINC-SLITRK2-1	.	21296.5
chr3	9847571	9847630	59	5	0.378627	0.747704	-0.369077	-11.6516	MSTRG.42962	-	-12798.5
chrX	19863934	19863986	52	4	0.485919	0.886596	-0.400677	-11.6424	TSDBGID.19075	SLC25A5li5	25501
chrX	20375923	20376232	309	4	0.508039	0.88807	-0.380031	-11.6406	MSTRG.64981	HMGB2li8	165948
chr23	24117071	24117128	57	6	0.640286	0.916422	-0.276136	-11.6374	MSTRG.36564	-	19554.5	0.551376	0.999989
chrX	24376213	24376775	562	4	0.527255	0.897056	-0.369801	-11.6353	MSTRG.65041	-	-42629
chrX	28600746	28601848	1102	4	0.678343	0.989072	-0.310729	-11.6314	LINC-OTC-1	-	18007
chr8	63295900	63295950	50	4	0.365104	0.929631	-0.564526	-11.631	MSTRG.61040	-	-4857
chrX	98763347	98765874	2527	4	0.606714	0.946703	-0.339988	-11.6212	MSTRG.66122	AFF2	33346.5	-0.222707	0.995608
chrX	111839083	111839268	185	4	0.512116	0.907388	-0.395272	-11.6201	MSTRG.66264	SMARCA1	-15269.5	0.684321	0.995608
chr2	97584568	97584684	116	5	0.834828	0.491629	0.3432	11.6157	MSTRG.28922	PGAM1li2	-3236
chrX	48268626	48268851	225	4	0.481868	0.889326	-0.407458	-11.6003	MSTRG.65420	HEPH	26384.5	0.0952833	0.995608
chr23	18329902	18330064	162	5	0.846055	0.450589	0.395465	11.5949	MSTRG.36161	-	4927
chrX	23343726	23344513	787	4	0.539118	0.871806	-0.332688	-11.5933	MSTRG.65031	-	85674.5
chrX	41929952	41930152	200	4	0.57617	0.932672	-0.356502	-11.5932	MSTRG.65291	FAM120C	9239
chrX	86723361	86723931	570	4	0.649134	0.984224	-0.335091	-11.5912	MSTRG.65894	TSORFli1923	-80442
chr7	60911658	60911717	59	6	0.69141	0.318848	0.372562	11.588	MSTRG.57843	EPS8L2li1	3218.5	0.501409	0.999989
chrX	106460314	106460385	71	4	0.673649	0.989121	-0.315471	-11.5808	MSTRG.66165	ZIC3	64138.5	0.419676	0.995608
chrX	27367226	27367513	287	4	0.530134	0.913844	-0.38371	-11.5734	LINC-TMEM47-2	.	23570.5
chr2	591279	591332	53	5	0.457855	0.773954	-0.316099	-11.5658	MSTRG.25611	-	8880.5
chrX	63582049	63582802	753	4	0.529003	0.943887	-0.414885	-11.5604	MSTRG.65660	POU3F4	-69239.5	-0.293963	0.995608
chr13	89717678	89717736	58	5	0.533875	0.84156	-0.307686	-11.5594	LINC-EFCAB1-44	.	5435
chrX	46745891	46747463	1572	5	0.636845	0.921987	-0.285142	-11.5582	MSTRG.65400	RPL9li29	-141018
chr2	91157921	91157994	73	5	0.478967	0.875802	-0.396835	-11.5554	MSTRG.28566	-	-1670.5
chr29	2966546	2966658	112	5	0.576763	0.976001	-0.399238	-11.5548	MSTRG.42197	CLRN2li1	3733	-0.145643	0.999989
chr13	90913378	90913467	89	5	0.415414	0.124365	0.291049	11.5547	LINC-RPL7-123	.	-12306.5
chrX	93414832	93415658	826	4	0.570527	0.922771	-0.352244	-11.5547	MSTRG.65960	-	6100
chr14	82595245	82595315	70	5	0.532041	0.865704	-0.333663	-11.5543	MSTRG.15334	-	3598
chrX	21909827	21910049	222	4	0.46827	0.103008	0.365262	11.5519	MSTRG.64994	NR0B1	-984	0.664871	0.995608
chr6	42474821	42474937	116	5	0.270031	0.64006	-0.370029	-11.5429	MSTRG.53555	-	5752
chr7	74007765	74007932	167	5	0.352845	0.692353	-0.339509	-11.5391	MSTRG.58276	-	15032.5
chrX	56168710	56170107	1397	4	0.610476	0.944785	-0.334309	-11.5336	MSTRG.65607	-	-155646
chrX	29233087	29233571	484	4	0.685081	0.991042	-0.305961	-11.5306	LINC-RPL5-58	.	-30999
chrX	21466061	21467810	1749	4	0.655272	0.975535	-0.320263	-11.5263	LINC-MAGEB1-1	.	1857.5
chrX	7485580	7485812	232	4	0.606711	0.957733	-0.351022	-11.5259	MSTRG.64807	ENVli53	78222
chrX	105467731	105467988	257	4	0.573867	0.910461	-0.336594	-11.5233	MSTRG.66161	LORF2li216	169360	-2.18887	0.306067
chrX	81569161	81569674	513	4	0.57578	0.948015	-0.372235	-11.5223	LINC-TEX13A-1	-	-93884.5
chr25	259872	259951	79	7	0.551337	0.805682	-0.254345	-11.5223	MSTRG.38214	-	-170.5
chrX	79007761	79008346	585	4	0.64511	0.953778	-0.308668	-11.5188	MSTRG.65757	HNRNPA2B1li10	-7444.5
chr1	209517815	209518269	454	6	0.503964	0.793443	-0.289479	-11.5159	LINC-NDUFA10-7	.	-3515
chrX	73738917	73739348	431	4	0.59503	0.93697	-0.34194	-11.5157	MSTRG.65730	-	67629.5
chr15	43814490	43814571	81	5	0.743733	0.231021	0.512711	11.5109	MSTRG.17264	-	24122.5	-0.360482	0.999989
chr3	18403284	18403345	61	5	0.525491	0.858046	-0.332555	-11.5095	MSTRG.43130	-	-5374.5
chrX	79374086	79374266	180	4	0.594483	0.96068	-0.366198	-11.4986	MSTRG.65752	-	-1141	-0.394622	0.995608
chr20	30039754	30039878	124	5	0.376745	0.743773	-0.367028	-11.4985	MSTRG.31722	-	1529
chrX	34750520	34750611	91	4	0.63211	0.956071	-0.32396	-11.4968	MSTRG.65116	ADGRE3	-47062.5
chrX	110532944	110533957	1013	4	0.52671	0.936769	-0.410059	-11.4949	LINC-STK26-1	.	24645.5
chrX	66827677	66828311	634	4	0.529471	0.90629	-0.376819	-11.4931	MSTRG.65708	DACH2li1	81090	0.596013	0.995608
chr30	19881812	19881978	166	5	0.603081	0.880592	-0.277512	-11.4928	MSTRG.46121	-	3638
chrX	94998064	94999543	1479	5	0.688218	0.963088	-0.27487	-11.4927	MSTRG.66024	-	-10728.5	0.0454423	0.995608
chrX	98433987	98434752	765	5	0.562402	0.92448	-0.362078	-11.4875	LINC-AFF2-2	.	-82979.5
chrX	28644067	28644869	802	4	0.589003	0.944896	-0.355894	-11.4859	LINC-OTC-1	-	-25164
chrX	85957703	85958013	310	4	0.660149	0.985966	-0.325817	-11.482	MSTRG.65879	TMEM164	-171601	-0.201807	0.995608
chr1	171191972	171192027	55	4	0.574551	0.135522	0.439029	11.4755	MSTRG.3162	-	56297.5
chr11	29911026	29911144	118	5	0.520629	0.862177	-0.341548	-11.4751	MSTRG.7189	-	-13090
chrX	23008067	23009248	1181	4	0.591774	0.935304	-0.34353	-11.4743	MSTRG.65026	-	110042
chrX	85755596	85756688	1092	4	0.603805	0.964869	-0.361064	-11.4716	LINC-TMEM164-1	.	11244
chrX	36373351	36373570	219	4	0.588264	0.923055	-0.334791	-11.4712	MSTRG.65154	RBM10	-7028.5	2.31568	4.54741e-08
chrX	96509091	96511203	2112	4	0.566463	0.931253	-0.36479	-11.4625	LINC-MAGEA10-2	-	13621
chrX	15101981	15103223	1242	4	0.627521	0.953999	-0.326478	-11.4584	LINC-MBTPS2-2	.	-35910
chrX	104098427	104098785	358	5	0.432036	0.10246	0.329576	11.4573	MSTRG.66158	-	-2755
chr4	65316874	65317143	269	5	0.975047	0.584872	0.390174	11.4565	MSTRG.48063	-	1051.5	-1.04757	0.999989
chrX	11933987	11934245	258	4	0.512968	0.902275	-0.389308	-11.4562	MSTRG.64860	-	5110
chr15	58981874	58981987	113	6	0.492087	0.801931	-0.309843	-11.4559	MSTRG.17912	-	20607.5	5.7568	0.214657
chrX	18228844	18229506	662	4	0.579437	0.914577	-0.33514	-11.4553	MSTRG.64952	.	-36715
chr4	54668039	54668106	67	5	0.424739	0.81938	-0.39464	-11.4551	MSTRG.47659	-	35595.5
chrX	37840909	37841863	954	5	0.714003	0.956334	-0.242331	-11.4545	LINC-NUDT10-1	.	26940
chr17	8430810	8430871	61	5	0.69305	0.363387	0.329663	11.4503	LINC-NAV2-11	.	3916.5
chrX	83011427	83011851	424	4	0.622215	0.952208	-0.329993	-11.4482	TSDBGID.19328	GDI2li4	10447
chrX	41503088	41504547	1459	4	0.682249	0.990015	-0.307766	-11.4464	MSTRG.65252	GPR173	-67318.5	-0.577192	0.995608
chrX	25740521	25740965	444	4	0.572946	0.896992	-0.324046	-11.441	LINC-FAM47B-1	.	1286
chr22	1898239	1898383	144	5	0.453515	0.153347	0.300168	11.4406	MSTRG.33807	MAPK1	-4216	0.194089	0.999989
chrX	107210295	107211839	1544	4	0.570143	0.944627	-0.374484	-11.4388	TSDBGID.19820	CD40LG	17472
chrX	14487268	14488078	810	4	0.470977	0.878934	-0.407958	-11.437	MSTRG.64915	CNKSR2	-78743	-0.100496	0.995608
chr16	68081696	68081798	102	5	0.543782	0.893699	-0.349917	-11.4367	MSTRG.20395	-	-11516
chrX	23005024	23006948	1924	5	0.603605	0.928881	-0.325276	-11.4307	MSTRG.65026	-	112713
chr10	54128863	54128924	61	6	0.917869	0.528273	0.389595	11.4201	LINC-UBE2QL1-2	.	13.5
chr8	53057862	53057912	50	5	0.512455	0.886481	-0.374026	-11.4179	MSTRG.60859	-	-137
chrX	103512053	103512609	556	4	0.532243	0.915305	-0.383062	-11.4147	LINC-LDOC1-2	.	-3537
chrX	22298134	22298666	532	4	0.575049	0.943356	-0.368307	-11.4122	LINC-L1RE1-76	.	-34478
chr14	14185453	14185518	65	6	0.5753	0.923194	-0.347894	-11.4116	MSTRG.13729	SH3PXD2A	-20740.5
chrX	86502085	86502837	752	5	0.651147	0.936114	-0.284967	-11.4102	MSTRG.65890	PAK3	-19726	-3.51211	0.98592
chr19	15630354	15630757	403	5	0.49731	0.806015	-0.308705	-11.41	MSTRG.24609	-	-796.5
chrX	103647164	103647230	66	6	0.45789	0.099174	0.358716	11.4087	MSTRG.66152	LDOC1li1	436	0.278419	0.995608
chr14	9152602	9152653	51	4	0.534	0.947581	-0.413581	-11.4072	MSTRG.13521	PAFAH1B1	-907.5	1.39198	0.977526
chrX	20773876	20775130	1254	4	0.5391	0.919279	-0.380179	-11.4063	LINC-RPL21-150	.	123586
chr17	40390174	40390321	147	4	0.45708	0.843686	-0.386606	-11.406	MSTRG.21582	KBTBD4	2020.5	-0.680885	0.999989
chrX	85741415	85741855	440	4	0.590911	0.958313	-0.367402	-11.406	LINC-TMEM164-1	.	25751
chr8	52695039	52695101	62	7	0.562628	0.83765	-0.275022	-11.4055	MSTRG.60792	-	1651
chrX	36481219	36481418	199	4	0.365586	0.819882	-0.454296	-11.4041	LINC-USP11-2	.	10194.5
chr15	67848209	67848268	59	5	0.422878	0.820265	-0.397387	-11.4017	MSTRG.18315	PLXDC1	2644.5	0.530513	0.999989
chrX	30498093	30498200	107	5	0.628503	0.938723	-0.31022	-11.3938	MSTRG.65092	CASK	8252.5	0.0448869	0.995608
chrX	63996493	63996810	317	4	0.608939	0.942497	-0.333558	-11.3921	LINC-EEF1A1-108	.	-41315.5
chr11	25974777	25974850	73	6	0.0837587	0.328529	-0.24477	-11.3914	MSTRG.7148	-	-25327.5	1.88727	0.999989
chr9	70505590	70505652	62	5	0.513992	0.851529	-0.337537	-11.3878	MSTRG.63695	-	-15250
chr20	28926538	28926597	59	6	0.713776	0.952098	-0.238322	-11.3843	LINC-RPS3A-101	.	-8313.5
chrX	73782175	73782457	282	4	0.655742	0.972588	-0.316846	-11.3833	MSTRG.65730	-	24446
chrX	78679380	78680006	626	4	0.676301	0.983155	-0.306854	-11.3769	LINC-PCDH19-2	.	5664
chrX	7897328	7897992	664	4	0.601733	0.956999	-0.355267	-11.3729	TSDBGID.19030	HMGB1li78	-48990
chr12	92566102	92566179	77	5	0.788752	0.438748	0.350004	11.3695	MSTRG.11127	FAM110D	-2091.5	1.72659	0.856706
chr2	3328550	3328639	89	7	0.796209	0.546484	0.249725	11.3687	MSTRG.25664	-	-33361.5
chr12	90096703	90096811	108	5	0.61265	0.904354	-0.291704	-11.3675	MSTRG.11011	ASAP3	1692	-0.294508	0.999989
chr14	2854742	2854801	59	6	0.379166	0.738878	-0.359712	-11.3658	MSTRG.13287	-	3373.5
chr15	46863889	46863946	57	5	0.544482	0.851411	-0.306929	-11.3631	LINC-UBA52-9	.	4987.5
chrX	21765044	21766298	1254	4	0.377406	0.757762	-0.380355	-11.3614	MSTRG.65000	GK	143084	0.294303	0.995608
chr1	209773906	209773971	65	5	0.640729	0.943615	-0.302886	-11.3607	MSTRG.4008	-	-36780.5
chrX	108414582	108415198	616	4	0.617155	0.955657	-0.338502	-11.3599	MSTRG.66206	-	4030
chr22	11442491	11442549	58	4	0.299598	0.721803	-0.422205	-11.359	MSTRG.34134	-	-1089	-0.464773	0.999989
chrX	118129184	118129625	441	4	0.670962	0.953529	-0.282567	-11.3535	LINC-NCL-78	-	-133134
chr4	69016830	69016976	146	5	0.435355	0.822149	-0.386794	-11.3354	LINC-GLCE-2	-	128
chr28	8758722	8758797	75	4	0.310766	0.75092	-0.440154	-11.3347	MSTRG.41665	-	-43590.5	-1.96822	0.829783
chrX	30504286	30504399	113	4	0.468466	0.0786838	0.389783	11.3321	MSTRG.65092	CASK	2056.5	0.0448869	0.995608
chr10	46630403	46630463	60	5	0.302271	0.061011	0.24126	11.332	MSTRG.5305	RPL6li43	-18701
chr11	85417246	85417313	67	6	0.888382	0.474556	0.413827	11.3304	MSTRG.8547	-	4172.5
chr2	41214989	41215044	55	6	0.975945	0.725375	0.25057	11.3274	MSTRG.26563	ELFN1	-12225.5	0.255857	0.999989
chr14	83725816	83725882	66	5	0.660669	0.929969	-0.2693	-11.3272	MSTRG.15391	CEFIP	-22916
chrX	104317006	104317709	703	4	0.499176	0.88227	-0.383094	-11.3271	TSDBGID.19812	RPL6li200	-94087.5	-1.68201	0.844349
chr23	20685802	20685862	60	5	0.81325	0.371685	0.441565	11.3231	MSTRG.36285	-	-17009
chr3	119690751	119690821	70	5	0.601348	0.247017	0.354331	11.3203	MSTRG.45089	DAAM2	22848	0.194378	0.999989
chrX	98565548	98565726	178	4	0.71157	0.982139	-0.270569	-11.32	MSTRG.66124	-	153778
chrX	43536312	43537665	1353	4	0.602485	0.946632	-0.344146	-11.3178	MSTRG.65334	-	1355.5
chrX	14966146	14966829	683	4	0.634012	0.962411	-0.328399	-11.3003	MSTRG.64920	MBTPS2	-39202.5	-0.00057806	0.999337
chr27	9569059	9569112	53	5	0.939571	0.428035	0.511536	11.2967	MSTRG.40251	-	-4911.5
chr3	117768024	117768079	55	4	0.48123	0.915605	-0.434375	-11.2935	MSTRG.45045	-	4620.5
chr18	4510925	4511004	79	5	0.487352	0.854769	-0.367418	-11.2913	MSTRG.22645	-	4995.5
chrX	40017646	40019216	1570	4	0.642253	0.962959	-0.320705	-11.2833	MSTRG.65227	CLCN5	31161	-0.0974353	0.995608
chrX	84552046	84552292	246	4	0.736985	0.991146	-0.254161	-11.279	MSTRG.65872	COL4A5	-24579	0.145425	0.995608
chr24	24439941	24440029	88	6	0.425559	0.713368	-0.287809	-11.2735	MSTRG.37739	-	-143
chrX	41570452	41571558	1106	4	0.654142	0.954595	-0.300454	-11.2719	MSTRG.65263	-	53865
chrX	105973017	105973650	633	4	0.542296	0.900071	-0.357775	-11.2683	LINC-FGF13-2	.	-55404.5
chrX	12253695	12254065	370	4	0.604295	0.948906	-0.34461	-11.2666	MSTRG.64867	TSORFli1910	-71901
chrX	9649898	9650410	512	4	0.544788	0.92697	-0.382182	-11.264	MSTRG.64815	GEMIN8li3	-52210	1.52077	0.536211
chr19	41362111	41362164	53	5	0.538048	0.878523	-0.340475	-11.2528	TSDBGID.14584	RPS24li17	-4209.5
chrX	51262338	51262452	114	4	0.708776	0.991309	-0.282533	-11.2506	MSTRG.65448	FAM155Bli1	-8771
chrX	40933517	40933688	171	4	0.401377	0.0510717	0.350306	11.2502	MSTRG.65269	-	-689.5
chr15	20486308	20486487	179	6	0.768183	0.470784	0.297398	11.25	TSDBGID.10015	TRARG1	7193.5	0.121378	0.999989
chr22	27391074	27391133	59	5	0.428481	0.842493	-0.414013	-11.248	MSTRG.34913	-	3018.5
chr29	3041277	3041353	76	4	0.411283	0.851538	-0.440256	-11.236	MSTRG.42209	-	652	-0.325114	0.999989
chr15	40838955	40839005	50	7	0.551365	0.841505	-0.290141	-11.2356	MSTRG.17040	-	-23658
chrX	9800378	9800633	255	4	0.639791	0.948451	-0.30866	-11.2237	MSTRG.64817	RPL7li121	6900.5
chr6	3346724	3346793	69	7	0.849278	0.615946	0.233332	11.2174	MSTRG.52530	ARG2li1	3482.5
chrX	6653980	6654351	371	4	0.595124	0.930161	-0.335037	-11.2167	MSTRG.64781	-	-5802.5
chrX	25091373	25092665	1292	4	0.547124	0.910205	-0.363081	-11.2031	LINC-ENV-82	.	106315
chrX	41070287	41071682	1395	4	0.497047	0.892155	-0.395107	-11.2029	MSTRG.65273	-	21397.5
chrX	90171192	90171621	429	4	0.591633	0.984267	-0.392633	-11.1993	MSTRG.65939	-	70176.5
chrX	10009507	10010561	1054	5	0.570198	0.867248	-0.29705	-11.1944	MSTRG.64824	-	-19541
chr2	40404399	40404457	58	5	0.349103	0.831586	-0.482484	-11.1942	MSTRG.26544	-	-11859
chr12	84611072	84611140	68	5	0.6195	0.962258	-0.342759	-11.1902	MSTRG.10788	-	-10108
chr3	124479154	124479206	52	5	0.622136	0.976426	-0.35429	-11.1888	LINC-NDUFAB1-1	.	-11154
chr9	16701428	16701480	52	5	0.850148	0.380795	0.469353	11.1837	LINC-KCNJ5-4	.	-4647
chrX	55772669	55774847	2178	4	0.603885	0.927912	-0.324027	-11.1836	MSTRG.65559	ABCB7	87145	3.9586	0.718207
chrX	82835650	82835797	147	4	0.684346	0.96134	-0.276994	-11.1791	LINC-L1RE1-35	.	39612.5
chr5	56949843	56950033	190	4	0.857603	0.483302	0.374301	11.1722	LINC-TNPO3-2	.	1150
chrX	93297907	93298350	443	4	0.61427	0.938929	-0.324659	-11.1683	MSTRG.65956	DOCK11	-18923.5	-0.344728	0.995608
chrX	78147703	78150315	2612	4	0.515504	0.876157	-0.360654	-11.1681	LINC-KRT18-13	.	-18358
chrX	105639741	105640110	369	5	0.574972	0.891417	-0.316444	-11.1634	MSTRG.66161	LORF2li216	-2705.5	-2.18887	0.306067
chr1	18678356	18678707	351	5	0.540386	0.881014	-0.340628	-11.1614	MSTRG.619	-	-11533.5	1.23907	0.999989
chrX	80639077	80639682	605	4	0.678991	0.982247	-0.303257	-11.1611	MSTRG.65803	TCEAL7	10505.5
chrX	9730066	9730882	816	4	0.314308	0.751792	-0.437485	-11.1568	LINC-RPL7-94	.	40701
chr9	9163712	9163766	54	4	0.2874	0.699498	-0.412098	-11.1513	TSDBGID.5453	CD3D	17355
chrX	104215477	104215623	146	4	0.412277	0.816157	-0.40388	-11.1471	TSDBGID.19812	RPL6li200	7720	-1.68201	0.844349
chrX	50470963	50472070	1107	4	0.63765	0.932322	-0.294672	-11.1452	MSTRG.65431	-	33209.5
chrX	99867118	99867461	343	4	0.612234	0.937897	-0.325663	-11.1443	LINC-ELL2-6	.	-22164.5
chrX	43033277	43034112	835	4	0.474405	0.885204	-0.410799	-11.1434	MSTRG.65300	-	-27087.5	0.287736	0.995608
chr22	1141841	1141986	145	6	0.624994	0.350473	0.274521	11.142	MSTRG.33759	-	-1635.5
chrX	43003967	43004024	57	5	0.384038	0.06941	0.314628	11.1393	MSTRG.65297	PFKFB1li1	-181.5
chrX	102582828	102583430	602	4	0.529371	0.880255	-0.350884	-11.1384	TSDBGID.19412	HSPE1li2	136474
chrX	42172215	42173350	1135	4	0.68994	0.966117	-0.276177	-11.1377	MSTRG.65283	-	4556.5
chrX	75177225	75178624	1399	5	0.573317	0.881311	-0.307994	-11.1251	LINC-GAG-23	.	-86855.5
chrX	24195721	24196164	443	4	0.635597	0.951126	-0.31553	-11.1224	MSTRG.65041	-	137922
chr17	43501147	43501206	59	4	0.571121	0.981487	-0.410366	-11.1212	MSTRG.21729	DNAJB13li1	645.5	-0.393345	0.999989
chr21	48076578	48076668	90	4	0.555746	0.928932	-0.373186	-11.119	MSTRG.33624	-	-7057
chr4	53341201	53341280	79	5	0.644272	0.887942	-0.243671	-11.1184	MSTRG.47604	-	-30104.5
chrX	98152982	98153742	760	4	0.59234	0.953887	-0.361546	-11.1137	MSTRG.66113	-	-16660	0.793058	0.995608
chr25	7735083	7735179	96	5	0.446821	0.816249	-0.369428	-11.1115	MSTRG.38540	-	-144	-1.47944	0.999989
chrX	44843715	44843984	269	4	0.705566	0.989818	-0.284252	-11.1108	MSTRG.65366	-	57326.5
chr17	8563298	8563366	68	5	0.625393	0.939902	-0.314509	-11.106	MSTRG.20729	NAV2	-28111	-0.737494	0.999989
chrX	19721089	19721947	858	4	0.673958	0.989697	-0.315739	-11.1042	TSDBGID.19075	SLC25A5li5	167943
chrX	106531152	106531875	723	4	0.57484	0.94419	-0.36935	-11.1018	LINC-ZIC3-1	.	-5261.5
chr21	23559228	23559321	93	7	0.900036	0.603818	0.296218	11.0997	LINC-CRISPLD2-3	.	-1541.5
chrX	118494206	118494751	545	4	0.677569	0.986131	-0.308562	-11.0926	LINC-C1GALT1C1-2	.	-5419.5
chrX	9413440	9413603	163	4	0.680629	0.293731	0.386898	11.0863	MSTRG.64822	OFD1	-80922.5	0.219822	0.995608
chrX	83273517	83274538	1021	5	0.702723	0.955843	-0.25312	-11.0855	MSTRG.65848	-	12209.5
chrX	28545512	28547049	1537	4	0.604548	0.940478	-0.33593	-11.085	MSTRG.65072	-	-210.5
chr20	24049326	24049390	64	7	0.645806	0.361798	0.284008	11.0838	MSTRG.31451	-	-57851
chr24	38990373	38990488	115	4	0.847972	0.365421	0.482551	11.0828	MSTRG.38125	AMOTL2	-5726.5	0.934153	0.999989
chrX	108028704	108029347	643	4	0.558137	0.901374	-0.343237	-11.0758	MSTRG.66200	-	-2342.5
chrX	22671945	22672645	700	4	0.504315	0.920914	-0.416599	-11.0747	MSTRG.65011	-	-61849
chrX	84167675	84169476	1801	4	0.514142	0.925367	-0.411225	-11.0716	MSTRG.65864	ATG4A	30468.5	0.102474	0.995608
chr24	26320037	26320141	104	4	0.241384	0.622407	-0.381024	-11.0665	MSTRG.37772	ZIC1	-2269	0.510733	0.999989
chrX	107790996	107791501	505	4	0.708031	0.979323	-0.271292	-11.0651	MSTRG.66191	-	31493.5
chr12	92152182	92152254	72	5	0.557648	0.975456	-0.417808	-11.0639	MSTRG.11096	-	-5833
chr5	31423725	31423786	61	6	0.700113	0.937523	-0.23741	-11.0533	MSTRG.50508	-	-5182.5
chr7	67793009	67793149	140	5	0.421657	0.726469	-0.304812	-11.0516	MSTRG.58037	-	1229
chr15	10268863	10268938	75	4	0.971012	0.655271	0.31574	11.0475	MSTRG.15883	-	-10176.5	-0.662404	0.999989
chr7	59220747	59220803	56	5	0.869069	0.566615	0.302455	11.0455	MSTRG.57731	-	-191
chr5	27042470	27042520	50	5	0.69916	0.987011	-0.287851	-11.0351	MSTRG.50275	-	85468
chrX	93878514	93878733	219	4	0.602099	0.969036	-0.366937	-11.0337	MSTRG.65972	PGRMC1	-26814.5	0.251499	0.995608
chrX	54948218	54948295	77	5	0.853958	0.503916	0.350042	11.0305	MSTRG.65566	-	-1102.5	1.20955	0.995608
chr14	83551053	83551129	76	5	0.690849	0.257288	0.433561	11.0303	MSTRG.15384	-	3509
chrX	16369316	16369398	82	5	0.755435	0.984423	-0.228988	-11.0271	MSTRG.64928	-	-13614
chrX	103947631	103951286	3655	4	0.574912	0.930246	-0.355334	-11.0231	TSDBGID.19810	RPL6li199	-63784.5
chr18	59163030	59163095	65	5	0.411537	0.841912	-0.430376	-11.0214	MSTRG.24037	-	18963.5
chrX	97542284	97542764	480	4	0.592626	0.932682	-0.340057	-11.0188	MSTRG.66093	MTM1	-44557	0.755406	0.995608
chr17	18596010	18596074	64	6	0.850361	0.59569	0.254672	11.0174	TSDBGID.11627	TSORFli895	-2547
chrX	22745296	22745486	190	5	0.675744	0.948353	-0.272609	-11.011	MSTRG.65003	DMD	70128	0.504318	0.995608
chr15	45772117	45772176	59	5	0.536511	0.933966	-0.397455	-11.0034	MSTRG.17402	-	4777.5
chr17	43516534	43516620	86	5	0.519264	0.848499	-0.329235	-11.0032	MSTRG.21745	-	11606	0.347089	0.999989
chrX	76628650	76629837	1187	4	0.518708	0.888457	-0.369749	-11.0019	MSTRG.65744	-	85776.5
chr5	22252810	22252912	102	4	0.918757	0.597217	0.32154	11.0017	MSTRG.50169	-	-2397
chrX	115333635	115333753	118	4	0.546458	0.951543	-0.405085	-10.9995	MSTRG.66276	GCSHli13	21381
chrX	77190831	77191135	304	4	0.62661	0.962416	-0.335806	-10.999	MSTRG.65750	-	41804
chr9	100960442	100960503	61	5	0.979331	0.529301	0.45003	10.9841	MSTRG.64555	-	16087.5	0.167534	0.999989
chrX	76514325	76515735	1410	4	0.602525	0.927492	-0.324967	-10.9808	MSTRG.65737	-	-135139
chrX	8148573	8149131	558	4	0.694535	0.982151	-0.287616	-10.9771	LINC-HMGB1-183	.	-164827
chrX	91806503	91808535	2032	4	0.635107	0.937734	-0.302627	-10.9736	LINC-ST13-13	.	-112475
chrX	30761967	30762139	172	4	0.574205	0.922855	-0.34865	-10.9721	LINC-CASK-1	.	-251780
chrX	17857610	17858732	1122	4	0.540777	0.854006	-0.313229	-10.9718	MSTRG.64949	MAGEB5	-46990
chr17	5195043	5195145	102	5	0.553165	0.865143	-0.311978	-10.9716	LINC-SOX6-5	.	10890
chr6	28760437	28760497	60	5	0.29387	0.692919	-0.39905	-10.9671	MSTRG.53087	-	7208
chr2	33170997	33171056	59	4	0.366218	0.776672	-0.410453	-10.9641	MSTRG.26419	-	8073.5
chrX	113840981	113841348	367	4	0.657228	0.964466	-0.307238	-10.964	TSDBGID.19842	RPS24li21	-56213.5
chr18	59037923	59038031	108	4	0.943601	0.420448	0.523153	10.9637	MSTRG.24030	-	896
chr14	10929235	10929286	51	5	0.603845	0.976712	-0.372867	-10.9611	MSTRG.13576	TSORFli629	16336.5	0.324955	0.999989
chrX	46167849	46168342	493	4	0.705	0.983053	-0.278053	-10.9599	MSTRG.65379	-	-15598.5	-2.04646	0.995608
chr18	10764625	10764686	61	4	0.226099	0.605036	-0.378937	-10.9598	MSTRG.22714	.	-34217.5
chr14	84141318	84141371	53	5	0.671188	0.115682	0.555506	10.9562	MSTRG.15420	-	1116.5
chrX	83365969	83367397	1428	4	0.600762	0.937328	-0.336566	-10.9539	MSTRG.65846	-	-21141	-2.50965	0.995608
chr1	133628564	133628617	53	5	0.892386	0.435754	0.456632	10.9534	MSTRG.2474	-	14770.5
chr12	92163746	92163865	119	4	0.205353	0.793373	-0.58802	-10.9498	MSTRG.11097	-	-5364.5	-0.376246	0.999989
chr5	56313458	56313508	50	4	0.267025	0.850649	-0.583624	-10.9455	LINC-NRF1-2	.	-2874
chr4	61022521	61022598	77	6	0.330076	0.748311	-0.418235	-10.9453	MSTRG.47843	-	12457.5
chrX	24506483	24506994	511	4	0.559319	0.930605	-0.371285	-10.9448	MSTRG.65043	-	-51606.5
chr22	40321738	40321795	57	5	0.741289	0.315774	0.425516	10.9442	MSTRG.35568	.	-398.5
chrX	18249059	18249424	365	4	0.540878	0.948516	-0.407637	-10.944	MSTRG.64952	.	-56781.5
chrX	116152001	116153273	1272	4	0.537483	0.898015	-0.360532	-10.9419	MSTRG.66281	-	190849
chr4	74184403	74184508	105	5	0.508939	0.850549	-0.34161	-10.9367	MSTRG.48345	MRPL20li1	14061.5	-4.86088	0.00476119
chrX	10705849	10706000	151	4	0.415646	0.043339	0.372307	10.9327	MSTRG.64833	PIGA	131.5	0.298289	0.995608
chrX	86889809	86890927	1118	4	0.526067	0.898288	-0.372221	-10.928	MSTRG.65898	CAPN6	-55567	0.536147	0.995608
chrX	42019253	42020217	964	6	0.725493	0.902234	-0.176741	-10.9268	MSTRG.65307	FGD1	19794	0.1717	0.995608
chr2	42234484	42234540	56	6	0.42385	0.10991	0.31394	10.9263	MSTRG.26597	GRIFIN	-9613
chrX	59375157	59376267	1110	4	0.544981	0.900989	-0.356009	-10.9257	LINC-GPR174-2	.	2164
chr15	64895461	64895530	69	4	0.389119	0.897688	-0.508569	-10.9257	MSTRG.18169	KAT2A	5932.5	0.365643	0.999989
chr3	131688654	131688739	85	5	0.489596	0.813239	-0.323644	-10.9238	MSTRG.45504	MCCD1	6101.5
chrX	117710131	117711698	1567	4	0.523025	0.893305	-0.37028	-10.9195	TSDBGID.19459	RPL23Ali34	13135.5
chr6	10443378	10443477	99	4	0.472213	0.923733	-0.45152	-10.9117	MSTRG.52672	-	30020.5
chr18	36188104	36188167	63	5	0.569344	0.890691	-0.321347	-10.9067	MSTRG.23444	PPARGC1B	-8805.5	-0.559086	0.999989
chr17	17703372	17703448	76	5	0.51053	0.843831	-0.3333	-10.9064	MSTRG.20942	-	8087
chr12	79325118	79325242	124	5	0.486491	0.173118	0.313373	10.9049	MSTRG.10546	-	-19754
chrX	18013176	18014324	1148	4	0.620919	0.956742	-0.335823	-10.9019	MSTRG.64952	.	178710
chrX	100577250	100577642	392	4	0.598557	0.955623	-0.357066	-10.8995	LINC-SLITRK2-1	.	31604
chrX	29944227	29944612	385	5	0.904701	0.586189	0.318512	10.8991	MSTRG.65089	-	2987.5
chrX	7176835	7177422	587	4	0.630538	0.942215	-0.311677	-10.8979	MSTRG.64802	-	-16603.5
chr11	8936586	8936712	126	5	0.629386	0.214386	0.415	10.8969	MSTRG.6610	TSORFli361	-11522
chrX	15782811	15783352	541	4	0.685419	0.953763	-0.268344	-10.8935	TSDBGID.19059	DDX53li1	-71727.5
chr20	29953926	29953987	61	4	0.607373	0.942378	-0.335005	-10.8927	MSTRG.31719	TSORFli1318	-22053.5
chr11	16187852	16187916	64	5	0.766278	0.301819	0.46446	10.8885	MSTRG.6831	TMEM18	32711	-0.627869	0.999989
chrX	99108046	99108762	716	4	0.544894	0.913073	-0.368179	-10.8885	MSTRG.66134	HMGN2li25	4061
chr1	7418531	7418621	90	4	0.468158	0.841052	-0.372894	-10.8796	LINC-OPA1-10	.	-9998
chr11	12362265	12362322	57	5	0.494375	0.85418	-0.359805	-10.874	MSTRG.6739	CMPK2	7972.5	-0.181896	0.999989
chrX	65721631	65722327	696	4	0.579434	0.902053	-0.322619	-10.8737	TSDBGID.19669	POF1B	8780
chrX	116723957	116724328	371	4	0.6632	0.969395	-0.306195	-10.8664	MSTRG.66290	-	-18713.5
chr19	25016049	25016117	68	6	0.708857	0.961285	-0.252428	-10.862	MSTRG.24893	-	19489
chrX	84507047	84507780	733	4	0.598646	0.94903	-0.350384	-10.8588	MSTRG.65865	COL4A6	19152.5	-1.13483	0.595934
chrX	49974900	49975018	118	4	0.622213	0.919259	-0.297046	-10.8587	LINC-UNG-1	-	34806
chrX	21340076	21340827	751	4	0.540792	0.956408	-0.415615	-10.8586	LINC-MAGEB1-1	.	128342
chr8	27455345	27455443	98	5	0.50473	0.823845	-0.319115	-10.8571	LINC-WASF3-6	.	5282
chr8	55988548	55988650	102	5	0.764683	0.460388	0.304294	10.8536	LINC-FAM155A-3	.	28618
chrX	54604977	54605254	277	4	0.469351	0.88874	-0.419389	-10.842	ENV-AS-28	.	-17422.5
chrX	110461137	110461621	484	4	0.611416	0.945128	-0.333712	-10.838	MSTRG.66244	STK26	4837	0.524261	0.995608
chrX	115812492	115813511	1019	4	0.561715	0.903525	-0.34181	-10.8376	MSTRG.66275	TEX13C	-355538	8.07816	0.00442049
chrX	116637979	116639218	1239	4	0.652191	0.950204	-0.298013	-10.8339	MSTRG.66287	NDUFS5	-3279.5
chr14	36418025	36418133	108	5	0.917261	0.571	0.346261	10.832	MSTRG.14188	-	-5078
chrX	102608024	102608181	157	4	0.595571	0.945754	-0.350183	-10.8238	TSDBGID.19412	HSPE1li2	111500
chrX	81629223	81631183	1960	4	0.514598	0.906742	-0.392144	-10.8225	LINC-TEX13A-1	-	-154670
chr12	64537652	64537789	137	5	0.468391	0.773572	-0.305181	-10.8218	MSTRG.10036	TXNDC2	-20856.5	-0.288755	0.999989
chrX	94379234	94380705	1471	4	0.712254	0.983593	-0.271339	-10.8162	MSTRG.65996	RPL36li11	-33556.5	0.221416	0.995608
chr11	11489750	11489825	75	4	0.337943	0.861119	-0.523176	-10.8154	LINC-RNF144A-20	-	61067.5
chrX	41058238	41059096	858	4	0.67415	0.968625	-0.294476	-10.8139	MSTRG.65273	-	33715
chr22	30255514	30255566	52	5	0.465349	0.780811	-0.315462	-10.8108	MSTRG.35103	-	679
chrX	43210586	43212287	1701	4	0.698363	0.977486	-0.279122	-10.8092	MSTRG.65304	-	-82088.5
chrX	96611280	96611634	354	4	0.629825	0.958158	-0.328333	-10.8029	TSDBGID.19781	CNGA2	48996
chr5	37543282	37543369	87	7	0.778435	0.484898	0.293536	10.8009	MSTRG.50782	ASIC3	1738.5	1.17064	0.999989
chr3	2204015	2204101	86	5	0.606933	0.893159	-0.286225	-10.7997	MSTRG.42662	-	-557
chrX	31375971	31377020	1049	4	0.615499	0.932069	-0.316571	-10.7994	TSDBGID.19532	PPP1R2C	-8615.5
chrX	16437225	16437279	54	4	0.300368	0.0336436	0.266724	10.7957	MSTRG.64933	KLHL15	-277	0.855612	0.995608
chr6	111510255	111510386	131	4	0.685792	0.985516	-0.299724	-10.7942	MSTRG.55731	-	11732.5
chrX	46748352	46749446	1094	4	0.540719	0.937365	-0.396646	-10.794	MSTRG.65400	RPL9li29	-143240
chrX	104765808	104766190	382	4	0.602718	0.945536	-0.342818	-10.7858	MSTRG.66180	-	39392
chr15	6481912	6482128	216	5	0.859146	0.546336	0.31281	10.7791	MSTRG.15748	-	-15568
chr23	32733207	32733425	218	4	0.274434	0.771453	-0.497019	-10.7747	MSTRG.36858	-	4406
chrX	19462553	19463876	1323	4	0.457177	0.82818	-0.371002	-10.7732	LINC-MAGEB10-2	.	37406.5
chr9	55999364	55999415	51	4	0.935851	0.606175	0.329676	10.7673	MSTRG.63194	-	26177.5
chr25	1141550	1141607	57	5	0.561435	0.866617	-0.305181	-10.7599	MSTRG.38299	-	-38984.5	-2.301	0.999989
chrX	82916794	82918959	2165	4	0.546261	0.865592	-0.319331	-10.7593	LINC-GDI2-3	.	31508.5
chr27	1169987	1170050	63	5	0.742753	0.341147	0.401607	10.7581	MSTRG.39703	-	-10604.5
chr1	209172397	209172537	140	5	0.560739	0.924032	-0.363293	-10.752	MSTRG.3977	COPS9	-6095	-1.55784	0.155787
chrX	22760749	22761598	849	4	0.568376	0.937278	-0.368902	-10.7477	MSTRG.65003	DMD	54345.5	0.504318	0.995608
chr9	63618454	63618525	71	5	0.54155	0.864331	-0.322781	-10.7461	MSTRG.63512	-	3464.5
chr10	50537895	50537964	69	4	0.589494	0.101603	0.487891	10.7412	MSTRG.5358	-	569.5
chr21	23996934	23997005	71	5	0.71812	0.391496	0.326624	10.7403	MSTRG.32854	-	-3277.5	1.67682	0.371944
chrX	85095321	85095760	439	4	0.505765	0.903029	-0.397265	-10.7378	LINC-RPL5-60	.	-123366
chr6	49887949	49888023	74	5	0.634621	0.978652	-0.34403	-10.7369	MSTRG.53868	CSRNP2	-7096	0.525908	0.999989
chr22	28726010	28726062	52	5	0.591022	0.838534	-0.247512	-10.7332	MSTRG.35018	APBA2	-2001	0.545762	0.999989
chr9	62021151	62021240	89	4	0.449758	0.83062	-0.380861	-10.7302	MSTRG.63416	-	1512.5
chrX	12718395	12718556	161	5	0.682119	0.947435	-0.265316	-10.729	LINC-BEND2-3	.	-11761.5
chrX	116976561	116977811	1250	4	0.582451	0.968847	-0.386396	-10.7269	MSTRG.66288	GRIA3	-108586	-0.0836417	0.995608
chr22	26813031	26813098	67	5	0.695642	0.947804	-0.252162	-10.7246	MSTRG.34867	-	4083.5
chr25	6458689	6458778	89	4	0.64841	0.268877	0.379534	10.7237	MSTRG.38469	ATP6V1B2	-4268.5	0.0335308	0.999989
chr2	79456830	79456887	57	5	0.649572	0.947158	-0.297586	-10.7232	MSTRG.27927	ALG1	-32159.5	0.0768565	0.999989
chr7	32829694	32829839	145	4	0.565082	0.949655	-0.384573	-10.7196	LINC-OMA1-1	.	-21127.5
chr22	27361278	27361376	98	4	0.32247	0.83518	-0.512711	-10.7149	MSTRG.34912	-	4025
chrX	92302819	92303253	434	4	0.547109	0.933748	-0.386639	-10.7146	TSDBGID.19367	RPL6li188	-14745
chrX	57149451	57150045	594	4	0.599585	0.921126	-0.321541	-10.7121	MSTRG.65612	MAGEE1	-15868	0.505536	0.995608
chr14	26058383	26058464	81	5	0.352106	0.744009	-0.391904	-10.7108	MSTRG.13933	-	-25810.5
chrX	39447321	39447776	455	4	0.583115	0.903117	-0.320002	-10.7102	LINC-DGKK-1	-	61017.5
chrX	109707536	109707909	373	4	0.6868	0.978892	-0.292092	-10.7078	LINC-GPC4-1	.	33285.5
chr8	53294228	53294293	65	4	0.306768	0.724056	-0.417288	-10.7059	MSTRG.60871	-	-23214.5	-0.23602	0.999989
chrX	33197393	33197447	54	5	0.764335	0.97699	-0.212655	-10.7039	MSTRG.65110	-	19307
chrX	21593482	21593970	488	4	0.751941	0.991769	-0.239828	-10.7005	MSTRG.64995	-	-40824
chr15	27547257	27547326	69	4	0.315883	0.717935	-0.402052	-10.6962	MSTRG.16602	-	-19532.5
chrX	64499925	64500133	208	4	0.735775	0.989563	-0.253788	-10.693	MSTRG.65683	-	-13911
chr8	35613058	35613121	63	4	0.865983	0.337584	0.528399	10.6927	LINC-NKX1-1-3	.	1727.5
chr12	88920465	88920518	53	7	0.820274	0.547891	0.272383	10.6903	MSTRG.10957	-	14326.5
chrX	11709821	11710169	348	4	0.592527	0.935918	-0.343391	-10.6888	TSDBGID.19047	EEF1ASli6	-129066
chrX	84090009	84090069	60	4	0.599062	0.913221	-0.314159	-10.6795	TSDBGID.19338	VSIG1	16382
chr1	209737180	209737232	52	5	0.364361	0.771305	-0.406945	-10.6789	MSTRG.4008	-	-48
chrX	12510807	12511214	407	4	0.680972	0.97609	-0.295118	-10.6693	MSTRG.64873	-	21946.5
chrX	108518887	108519763	876	4	0.650264	0.956126	-0.305862	-10.6665	MSTRG.66222	-	-17020
chrX	37248396	37248715	319	4	0.654816	0.93037	-0.275554	-10.665	MSTRG.65203	-	2978.5	-0.22037	0.995608
chrX	25755547	25755738	191	4	0.530862	0.895919	-0.365057	-10.6628	LINC-FAM47B-1	.	-13613.5
chrX	97649607	97650355	748	4	0.650503	0.964602	-0.314099	-10.6617	MSTRG.66094	MAMLD1	16596	-0.0761162	0.995608
chrX	54003216	54003827	611	4	0.58991	0.874657	-0.284747	-10.6613	TSDBGID.19229	HSPA9li3	-1061.5
chr19	25537928	25538044	116	5	0.572603	0.963711	-0.391107	-10.6588	TSDBGID.14710	TSORFli1233	-2426
chrX	70595027	70595613	586	4	0.572538	0.919524	-0.346985	-10.6546	LINC-PABPC5-3	.	-52061
chr25	4920631	4920697	66	4	0.559174	0.925305	-0.366131	-10.6536	MSTRG.38418	LGI3	-6111	6.62305	0.0197036
chr29	3175746	3175819	73	5	0.324047	0.680416	-0.356369	-10.6512	MSTRG.42218	-	13427.5
chrX	50780651	50782073	1422	4	0.691245	0.979272	-0.288027	-10.6481	MSTRG.65438	-	17797
chrX	115801124	115803354	2230	4	0.464594	0.87028	-0.405686	-10.6478	MSTRG.66275	TEX13C	-344775	8.07816	0.00442049
chr22	23293628	23293681	53	5	0.0669027	0.461005	-0.394102	-10.6458	MSTRG.34722	CCDC62	21.5	0.55671	0.999989
chrX	28865552	28866516	964	4	0.62474	0.938721	-0.313981	-10.6436	MSTRG.65067	MID1IP1	-25785	0.699458	0.995608
chr16	69726344	69726412	68	5	0.561701	0.881329	-0.319628	-10.6436	MSTRG.20432	TSORFli790	6977
chrX	50488976	50489613	637	4	0.728465	0.990832	-0.262367	-10.6432	MSTRG.65431	-	15431.5
chrX	22598005	22599136	1131	4	0.583586	0.945979	-0.362393	-10.6407	MSTRG.65009	-	7789.5
chrX	89960879	89961310	431	4	0.593714	0.905256	-0.311542	-10.6403	MSTRG.65937	-	-19472.5
chrX	23105533	23106034	501	4	0.645239	0.944835	-0.299596	-10.6377	MSTRG.65026	-	12915.5
chrX	107988681	107989113	432	5	0.740932	0.978577	-0.237645	-10.6364	MSTRG.66194	-	-9156
chrX	19653948	19655143	1195	4	0.61745	0.960606	-0.343156	-10.6361	LINC-MAGEB10-2	.	-153924
chr23	21509576	21509634	58	5	0.213792	0.675974	-0.462181	-10.6332	MSTRG.36357	-	19960
chrX	43647057	43647609	552	4	0.633527	0.927467	-0.29394	-10.6329	MSTRG.65310	-	-43703
chrX	23496017	23496219	202	4	0.660029	0.984023	-0.323994	-10.6326	MSTRG.65031	-	-66324
chrX	60011327	60011587	260	4	0.685518	0.966507	-0.280989	-10.6299	MSTRG.65629	-	13191
chr7	56134256	56134324	68	6	0.488413	0.794696	-0.306283	-10.6297	MSTRG.57503	-	658	4.9574	0.276157
chrX	95432198	95432497	299	4	0.69651	0.965556	-0.269046	-10.6216	MSTRG.66023	DKC1	6051.5	0.122892	0.995608
chrX	76462235	76463103	868	4	0.6262	0.936752	-0.310552	-10.6173	MSTRG.65737	-	-82778
chr2	157186166	157186565	399	4	0.473157	0.0617656	0.411391	10.6165	MSTRG.30131	-	1042.5
chr7	60619903	60619985	82	6	0.0669823	0.290631	-0.223649	-10.6142	MSTRG.57818	-	20
chr8	53993990	53994116	126	4	0.423376	0.960758	-0.537382	-10.6123	LINC-MYO16-6	-	-6155
chr8	45319225	45319310	85	5	0.794302	0.48232	0.311981	10.6065	LINC-HS3ST1-10	-	-31798.5
chrX	64707323	64707827	504	4	0.52924	0.922685	-0.393445	-10.6057	MSTRG.65687	HDX	-14585	0.158847	0.995608
chrX	64391030	64392685	1655	4	0.412702	0.802819	-0.390116	-10.6053	MSTRG.65670	-	24688.5
chrX	38184183	38185044	861	5	0.72048	0.959771	-0.23929	-10.6036	MSTRG.65211	-	17505.5
chr8	94144906	94145023	117	4	0.241564	0.772587	-0.531023	-10.6015	TSDBGID.26283	NUF2li3	6129.5
chrX	41478783	41479592	809	4	0.644186	0.977799	-0.333613	-10.5997	MSTRG.65252	GPR173	-42688.5	-0.577192	0.995608
chrX	54624310	54625098	788	4	0.562239	0.92111	-0.358871	-10.5978	ENV-AS-28	.	-37011
chrX	10906814	10907437	623	4	0.563704	0.926277	-0.362573	-10.5942	MSTRG.64840	ACE2	50288.5
chrX	74998895	75000338	1443	4	0.370943	0.794518	-0.423575	-10.591	LINC-GAG-3	.	12071.5
chrX	78216771	78217176	405	4	0.560979	0.911887	-0.350908	-10.5883	TSDBGID.19299	EEF1A1li40	14829.5
chr15	66463430	66463499	69	5	0.902352	0.5491	0.353252	10.5874	MSTRG.18248	TNS4	2221.5
chrX	82007677	82008738	1061	4	0.551566	0.887978	-0.336412	-10.5856	LINC-IL1RAPL2-1	-	82540.5
chr15	43854491	43854556	65	5	0.421216	0.754827	-0.333611	-10.5748	MSTRG.17264	-	-15870.5	-0.360482	0.999989
chrX	97509406	97510054	648	4	0.68678	0.980815	-0.294035	-10.5737	MSTRG.66093	MTM1	-11763	0.755406	0.995608
chr21	25187806	25187870	64	5	0.753793	0.983425	-0.229632	-10.5677	MSTRG.32892	SLC7A5	5532	0.159824	0.999989
chr1	91973289	91973340	51	5	0.860323	0.595195	0.265128	10.5676	MSTRG.1783	-	-24888.5
chr12	93475326	93475459	133	5	0.663977	0.255569	0.408408	10.5676	MSTRG.11216	GOLGA2	7524.5	0.795077	0.999989
chr8	23631966	23632341	375	5	0.638794	0.89648	-0.257686	-10.5653	LINC-KATNAL1-9	-	-13312.5
chrX	22471720	22472089	369	4	0.622911	0.940397	-0.317486	-10.5648	MSTRG.65007	-	-26899.5
chrX	6165360	6165410	50	4	0.841445	0.479044	0.362401	10.5623	MSTRG.64761	CLCN4	-20930	0.232275	0.995608
chr21	35243504	35243617	113	5	0.687215	0.369983	0.317232	10.5622	MSTRG.33341	-	5216.5
chrX	27120285	27120447	162	4	0.653919	0.983257	-0.329338	-10.5586	MSTRG.65051	-	68774
chrX	22507265	22507970	705	4	0.661141	0.9603	-0.299159	-10.5574	MSTRG.65008	-	14497.5
chr21	25151164	25151237	73	4	0.829042	0.276879	0.552163	10.5545	MSTRG.32894	-	-2050.5
chr4	98193561	98193633	72	5	0.705836	0.969574	-0.263738	-10.5456	MSTRG.49027	DLL4	-12424	0.432694	0.999989
chrX	114628218	114628401	183	4	0.617145	0.967691	-0.350547	-10.5378	TSDBGID.19451	RPL26li11	-153332
chrX	104167440	104168546	1106	4	0.558048	0.873967	-0.315919	-10.5376	TSDBGID.19414	NPM1li17	-5351
chrX	63776349	63776804	455	5	0.667794	0.917959	-0.250166	-10.5333	LINC-SUGT1-1	.	-28455.5
chr9	24267945	24268076	131	5	0.574569	0.834458	-0.259889	-10.5313	MSTRG.62383	CADM1	2626.5	-0.335287	0.999989
chr2	92593584	92593636	52	4	0.106932	0.567799	-0.460867	-10.5281	TSDBGID.13191	BARHL1	17724
chr6	89703022	89703096	74	5	0.437173	0.759374	-0.322201	-10.5255	MSTRG.54781	-	-7636
chrX	53899721	53900329	608	4	0.75077	0.991876	-0.241106	-10.5232	MSTRG.65522	PHKA1	30066	-2.04686	0.995608
chrX	37986400	37987660	1260	5	0.748229	0.967883	-0.219654	-10.5203	LINC-EZHIP-1	.	-573
chrX	12714799	12715318	519	4	0.7291	0.982981	-0.253881	-10.5202	LINC-BEND2-3	.	-8344.5
chr18	1977902	1977963	61	5	0.456978	0.849712	-0.392735	-10.5172	MSTRG.22593	-	-30595.5	0.893773	0.999989
chrX	56284767	56284865	98	4	0.634142	0.942697	-0.308555	-10.5122	MSTRG.65601	-	56418
chrX	19631266	19632730	1464	4	0.572771	0.899747	-0.326976	-10.5113	LINC-MAGEB10-2	.	-131377
chrX	37660619	37660943	324	4	0.691276	0.956652	-0.265376	-10.5107	MSTRG.65196	.	70534
chrX	97168268	97168377	109	4	0.706676	0.972706	-0.266029	-10.5075	TSDBGID.19789	GPR50li1	-28515.5
chr5	31722651	31722781	130	4	0.287006	0.619714	-0.332707	-10.5049	MSTRG.50518	-	-12144
chrX	79617803	79617858	55	4	0.399797	0.0429072	0.35689	10.4981	MSTRG.65778	-	37.5	0.37614	0.995608
chrX	85060284	85061061	777	4	0.536021	0.908722	-0.372701	-10.4964	LINC-RPL5-60	.	-88497.5
chrX	81379908	81380885	977	4	0.53386	0.861126	-0.327266	-10.4865	MSTRG.65822	-	-93086.5	0.676928	0.995608
chrX	14036302	14036868	566	4	0.618412	0.913042	-0.29463	-10.4853	LINC-UBLCP1-3	.	5018
chrX	7573745	7574266	521	4	0.682312	0.954112	-0.2718	-10.4851	MSTRG.64807	ENVli53	-10087.5
chr12	50392123	50392174	51	4	0.705535	0.327129	0.378405	10.4841	LINC-PPIA-43	.	-35373.5
chrX	57524472	57524973	501	4	0.690537	0.97364	-0.283102	-10.4769	LINC-MAGEE1-4	.	84547.5
chrX	73981669	73982098	429	4	0.65215	0.986737	-0.334588	-10.4757	LINC-NCL-72	-	50133.5
chr22	31612787	31612840	53	5	0.421734	0.802912	-0.381179	-10.4696	MSTRG.35139	-	-830.5	0.293748	0.999989
chr1	89859859	89860038	179	4	0.69104	0.269111	0.42193	10.4686	MSTRG.1722	-	41623.5
chrX	14725555	14726681	1126	4	0.700708	0.978251	-0.277543	-10.4682	MSTRG.64917	-	-3048
chr9	71037864	71038032	168	4	0.766793	0.397939	0.368854	10.4621	MSTRG.63741	-	-5477
chrX	24074623	24075357	734	4	0.676164	0.951821	-0.275657	-10.4576	MSTRG.65040	-	-52702
chr20	28383798	28383866	68	6	0.730431	0.946633	-0.216202	-10.4564	MSTRG.31616	-	5876
chr2	91728848	91728898	50	5	0.338368	0.782224	-0.443855	-10.4551	MSTRG.28613	-	-7232
chr21	26984987	26985067	80	6	0.913819	0.719819	0.194	10.451	MSTRG.32992	CPI17	-1210	1.65599	0.035953
chrX	108834996	108835193	197	4	0.366576	0.737711	-0.371135	-10.4503	MSTRG.66228	-	8193.5
chrX	53613642	53613935	293	4	0.667548	0.950594	-0.283046	-10.4493	MSTRG.65512	-	40732.5
chrX	52508396	52510752	2356	4	0.557252	0.918989	-0.361737	-10.4464	MSTRG.65471	.	13001
chrX	94266029	94266151	122	4	0.436617	0.0693426	0.367274	10.4453	MSTRG.65993	UPF3B	64	0.272796	0.995608
chrX	38810953	38812667	1714	4	0.657923	0.97927	-0.321347	-10.4452	MSTRG.65216	RPS18li10	-36731	-0.464671	0.995608
chrX	53660311	53660943	632	4	0.728953	0.990811	-0.261859	-10.4434	MSTRG.65512	-	-6106
chrX	104809661	104810069	408	4	0.65021	0.962201	-0.311991	-10.4424	MSTRG.66180	-	-4474
chr11	9561641	9561698	57	5	0.926215	0.597613	0.328602	10.44	LINC-RRM2-4	.	4238.5
chrX	76787722	76788241	519	4	0.583123	0.911453	-0.32833	-10.439	MSTRG.65746	-	8633.5
chrX	16026082	16027188	1106	4	0.502159	0.899345	-0.397186	-10.4368	MSTRG.64926	PTCHD1	-21905	0.51607	0.995608
chr23	18138792	18138900	108	5	0.417973	0.797272	-0.379299	-10.4348	MSTRG.36154	-	-2835	-0.498097	0.999989
chrX	28127948	28128542	594	4	0.574679	0.955406	-0.380727	-10.4345	MSTRG.65058	RPL5li34	-100956
chrX	98835323	98835417	94	4	0.68112	0.983847	-0.302727	-10.4328	LINC-AFF2-1	.	-27638
chrX	28383339	28384381	1042	4	0.576775	0.925723	-0.348948	-10.4318	MSTRG.65071	-	48109	-0.117127	0.995608
chr24	4297677	4297730	53	4	0.0868479	0.629444	-0.542596	-10.4308	MSTRG.37287	-	-96832.5
chr27	1139767	1139837	70	5	0.404276	0.706362	-0.302086	-10.4293	MSTRG.39701	ELL	-10047	0.318664	0.999989
chrX	46620277	46621349	1072	4	0.673894	0.97638	-0.302487	-10.4243	MSTRG.65400	RPL9li29	-15154
chr17	19783434	19783493	59	6	0.871581	0.642802	0.228779	10.4223	MSTRG.21014	-	-4220.5	0.338232	0.999989
chr24	6611047	6611106	59	4	0.789643	0.381924	0.407719	10.4181	MSTRG.37304	-	14802.5
chrX	111701422	111701576	154	4	0.692706	0.984771	-0.292065	-10.4164	MSTRG.66253	RAB33A	-6123	0.238161	0.995608
chr9	63781267	63781333	66	5	0.618868	0.892649	-0.273782	-10.405	MSTRG.63530	-	4560
chrX	54121997	54122135	138	4	0.66102	0.131146	0.529874	10.4043	MSTRG.65517	PWWP2Ali2	1749
chrX	97306384	97306681	297	6	0.578469	0.30591	0.272559	10.4012	MSTRG.66081	-	26706.5	-0.665789	0.995608
chr7	67524473	67524525	52	5	0.665496	0.911156	-0.24566	-10.4004	MSTRG.58024	-	-16992
chrX	108479975	108480112	137	4	0.71642	0.976649	-0.260229	-10.3993	MSTRG.66220	-	16632.5	0.180266	0.995608
chrX	47213259	47214423	1164	4	0.64967	0.941605	-0.291935	-10.3976	MSTRG.65419	LAS1L	24343	0.104393	0.995608
chrX	92188768	92190156	1388	4	0.528783	0.876957	-0.348174	-10.3975	TSDBGID.19367	RPL6li188	98829
chr1	33932037	33932372	335	5	0.587221	0.901423	-0.314201	-10.3965	TSDBGID.3544	MORC1	-71241.5
chrX	23084286	23084882	596	4	0.602603	0.914473	-0.311869	-10.3944	MSTRG.65026	-	34115
chrX	45160696	45161337	641	5	0.703052	0.939361	-0.23631	-10.394	LINC-VPS26A-1	.	36272.5
chrX	36263086	36263321	235	5	0.769499	0.980077	-0.210578	-10.3912	LINC-VPS29-2	.	-11158.5
chrX	115357679	115358017	338	4	0.677766	0.991003	-0.313237	-10.3886	MSTRG.66276	GCSHli13	-2773
chr13	12369349	12369510	161	5	0.489186	0.80745	-0.318264	-10.3852	MSTRG.11653	-	-14300.5	-0.367228	0.979764
chrX	67121859	67122076	217	4	0.685689	0.964511	-0.278822	-10.3834	MSTRG.65708	DACH2li1	-212884	0.596013	0.995608
chrX	73537097	73537859	762	4	0.467403	0.882431	-0.415028	-10.3832	MSTRG.65718	MORF4L1li9	-8809
chrX	88236839	88237105	266	4	0.641875	0.969975	-0.328101	-10.3825	MSTRG.65927	-	-23892
chr1	211467272	211467345	73	4	0.804149	0.365984	0.438164	10.3805	MSTRG.4095	-	-1032.5	3.00585	0.986953
chr5	14617310	14617365	55	5	0.464565	0.777606	-0.313041	-10.3758	MSTRG.50068	-	36075.5
chr25	7215841	7215907	66	5	0.282905	0.594867	-0.311961	-10.3752	MSTRG.38480	-	-39763
chrX	64806516	64807069	553	4	0.5768	0.92563	-0.348831	-10.3747	MSTRG.65691	CNKSR3	-9097.5
chr8	6102995	6103115	120	5	0.527156	0.896002	-0.368846	-10.3721	LINC-C13ORF18-2	.	14337
chrX	24149718	24150462	744	4	0.59518	0.923648	-0.328468	-10.3694	MSTRG.65040	-	-127802
chrX	21161479	21162957	1478	4	0.601835	0.944355	-0.34252	-10.3662	MSTRG.64985	IL1RAPL1li1	21181	-0.0126628	0.995608
chr4	69511909	69511995	86	5	0.427401	0.826744	-0.399343	-10.365	MSTRG.48169	-	2019
chrX	28747974	28748089	115	4	0.655276	0.96386	-0.308584	-10.3644	MSTRG.65068	TSPAN7	-50552.5	-0.154479	0.995608
chr13	1346941	1347007	66	5	0.948307	0.696675	0.251633	10.3617	MSTRG.11340	-	-1658
chrX	86031591	86032166	575	4	0.593843	0.934444	-0.340601	-10.3565	MSTRG.65887	RTL9	110864	-0.0551025	0.995608
chrX	84248131	84248361	230	4	0.698798	0.965328	-0.266529	-10.356	MSTRG.65867	-	28745
chrX	106484707	106484833	126	4	0.714216	0.988724	-0.274507	-10.3544	MSTRG.66165	ZIC3	39718	0.419676	0.995608
chrX	38635313	38635621	308	4	0.615737	0.934176	-0.318439	-10.3538	MSTRG.65215	SHROOM4	18295	0.208822	0.995608
chrX	87005217	87005895	678	4	0.611808	0.943164	-0.331356	-10.3519	MSTRG.65902	-	91175
chrX	108664345	108664466	121	4	0.608189	0.208475	0.399714	10.3515	MSTRG.66226	-	-6049.5
chrX	21389882	21390217	335	4	0.580971	0.901973	-0.321002	-10.3487	LINC-MAGEB1-1	.	78743.5
chrX	93369829	93370329	500	4	0.693304	0.962837	-0.269533	-10.3475	MSTRG.65959	-	10432
chrX	9884241	9885438	1197	4	0.565958	0.905151	-0.339194	-10.3467	LINC-RPL7-128	-	-29105.5
chrX	109821185	109821879	694	4	0.61836	0.902598	-0.284238	-10.3465	LINC-GPC4-4	.	-23173
chr23	188837	189136	299	4	0.356595	0.689424	-0.33283	-10.3458	MSTRG.35773	-	25306.5	-1.33679	0.999989
chrX	42154589	42155021	432	4	0.654973	0.957407	-0.302434	-10.3452	MSTRG.65282	-	3260
chrX	46183704	46183901	197	5	0.797215	0.989327	-0.192112	-10.3411	TSDBGID.19188	LORF2li186	2545.5	-2.40161	0.995608
chrX	55587104	55590298	3194	4	0.587736	0.919631	-0.331895	-10.3317	MSTRG.65554	-	9586
chr3	48552884	48552941	57	5	0.721195	0.991709	-0.270514	-10.3232	TSDBGID.1417	LORF2li228	1473.5
chrX	97041322	97042132	810	4	0.604026	0.929986	-0.32596	-10.3213	MSTRG.66091	NSA2li42	-3275
chrX	13935687	13937026	1339	4	0.637733	0.929963	-0.292229	-10.3172	TSDBGID.19053	RPL23Ali31	24799.5
chrX	53757680	53757880	200	4	0.378391	0.0677776	0.310614	10.3155	MSTRG.65509	HDAC8	159	0.100881	0.995608
chrX	49896737	49897208	471	4	0.463049	0.894592	-0.431544	-10.3121	LINC-AR-4	.	28497.5
chrX	99330420	99330739	319	4	0.596277	0.920774	-0.324498	-10.3117	LINC-HMGN2-85	.	171070
chrX	88312179	88313061	882	4	0.584241	0.917069	-0.332828	-10.3044	MSTRG.65929	-	20874
chr18	59776879	59776935	56	5	0.622229	0.954079	-0.33185	-10.3035	MSTRG.24093	-	-5599
chrX	55719833	55720288	455	4	0.727652	0.964933	-0.237281	-10.2995	MSTRG.65557	LORF2li210	-39813.5	-2.09138	0.704018
chr3	116745769	116746056	287	4	0.603583	0.915024	-0.311441	-10.2986	MSTRG.45000	-	-2404.5
chrX	20145965	20146250	285	4	0.531817	0.850596	-0.318779	-10.2969	MSTRG.64965	-	13050.5
chrX	101806093	101806646	553	4	0.621065	0.933036	-0.311971	-10.295	MSTRG.66151	-	239240	-0.267784	0.995608
chrX	66383366	66384288	922	4	0.496586	0.856456	-0.359869	-10.2947	MSTRG.65701	CHM	-7362	-0.0162398	0.995608
chrX	111490629	111491242	613	4	0.664248	0.945766	-0.281517	-10.2912	MSTRG.66251	-	-46852.5
chrX	32525095	32525554	459	4	0.633442	0.947961	-0.314518	-10.2887	MSTRG.65082	-	-3260.5	0.461643	0.995608
chr16	39894730	39894785	55	4	0.569411	0.897515	-0.328104	-10.2881	MSTRG.19484	C1ORF115	-22140.5	5.73953	0.0261268
chrX	92730090	92730578	488	4	0.698203	0.97041	-0.272207	-10.2844	LINC-KLHL13-2	.	-38305
chr16	67313218	67313271	53	5	0.752227	0.327096	0.425131	10.2836	MSTRG.20341	-	-107.5
chrX	96479600	96479765	165	4	0.565213	0.887047	-0.321834	-10.282	TSDBGID.19780	MAGEA10li1	645.5
chrX	99463365	99463510	145	4	0.694785	0.949708	-0.254923	-10.2813	LINC-HMGN2-85	.	38211.5
chr20	44596298	44596888	590	4	0.459969	0.80522	-0.34525	-10.2769	MSTRG.32023	-	-125114
chrX	38818925	38819215	290	4	0.718301	0.980409	-0.262107	-10.2759	MSTRG.65216	RPS18li10	-43991	-0.464671	0.995608
chr1	213690715	213690881	166	4	0.537598	0.889452	-0.351854	-10.2758	LINC-SH3BP4-10	.	-14015
chr9	52564511	52564562	51	5	0.681356	0.927595	-0.246239	-10.2742	LINC-PMEPA1-8	.	1201.5
chr11	15716770	15716840	70	4	0.681214	0.240179	0.441035	10.2709	MSTRG.6850	MYT1L	542	0.0891181	0.999989
chr20	36706778	36706882	104	5	0.655387	0.922366	-0.266979	-10.2683	MSTRG.31906	-	-47600
chrX	13577944	13578341	397	4	0.587748	0.902089	-0.314341	-10.262	MSTRG.64895	-	-1907.5
chrX	79481696	79482049	353	4	0.591018	0.88987	-0.298852	-10.2611	TSDBGID.19689	NCLli48	8986.5	0.795087	0.995608
chrX	26178586	26179087	501	4	0.531195	0.882989	-0.351794	-10.2576	LINC-MAGEB16-2	.	-18979.5
chrX	66352530	66353249	719	4	0.697617	0.95876	-0.261143	-10.2549	MSTRG.65701	CHM	23575.5	-0.0162398	0.995608
chr20	32896482	32896533	51	4	0.96619	0.443018	0.523171	10.2548	TSDBGID.14962	TSORFli1276	-30294.5
chrX	32930884	32932520	1636	4	0.553035	0.876154	-0.323119	-10.2545	MSTRG.65087	EFHC2	64723	-1.09384	0.995608
chrX	91849117	91849563	446	4	0.593139	0.899079	-0.305939	-10.2528	LINC-ST13-13	.	-154296
chrX	12290172	12290508	336	4	0.681761	0.98665	-0.30489	-10.2493	MSTRG.64869	-	81263
chrX	77705880	77705965	85	4	0.508013	0.912128	-0.404115	-10.244	LINC-HMGB1-209	.	-15702.5
chrX	29052224	29052979	755	4	0.605995	0.95928	-0.353285	-10.2429	LINC-RPL6-18	.	-9721.5
chrX	50697469	50697913	444	4	0.440186	0.791266	-0.35108	-10.2426	MSTRG.65436	VDAC1li4	-26867	-0.114394	0.995608
chrX	55621689	55622585	896	4	0.588946	0.904146	-0.315199	-10.2398	MSTRG.65551	NET1li2	-10576
chrX	109008093	109008450	357	4	0.662289	0.948526	-0.286237	-10.2386	MSTRG.66209	GPC3	1181.5	-0.0323612	0.995608
chr28	15460277	15460395	118	4	0.618328	0.919617	-0.30129	-10.2381	MSTRG.41787	-	7165
chr1	217419283	217419341	58	4	0.468577	0.820254	-0.351677	-10.2375	MSTRG.4308	-	9381	0.421495	0.999989
chrX	7270804	7271684	880	4	0.666117	0.944293	-0.278176	-10.2374	MSTRG.64804	-	-44366
chr2	85295073	85295123	50	5	0.498777	0.953368	-0.454591	-10.2265	MSTRG.28259	-	15434
chrX	87176424	87176478	54	5	0.431695	0.147866	0.283829	10.2235	MSTRG.65901	DCX	73	0.0961979	0.995608
chrX	65487279	65487888	609	6	0.375829	0.182644	0.193185	10.2214	MSTRG.65694	-	-1135.5	0.489514	0.995608
chrX	42429790	42430910	1120	4	0.580032	0.909421	-0.32939	-10.2176	LINC-HADHB-1	.	14029
chr2	85417990	85418051	61	7	0.170714	0.419943	-0.24923	-10.2144	MSTRG.28265	-	1913.5
chrX	91547800	91549577	1777	4	0.560725	0.872055	-0.31133	-10.2135	LINC-ST13-2	.	3917.5
chrX	107694819	107694922	103	5	0.656942	0.924552	-0.26761	-10.2134	MSTRG.66185	MAP7D3	-37476.5	0.449217	0.844349
chr18	60547782	60547832	50	5	0.303133	0.601	-0.297866	-10.2086	MSTRG.24149	-	1827
chr28	2396013	2396075	62	6	0.203302	0.487984	-0.284682	-10.2074	MSTRG.41453	NUP210	-1096	0.284732	0.999989
chrX	15787555	15788371	816	4	0.644376	0.960133	-0.315757	-10.2066	TSDBGID.19059	DDX53li1	-76609
chrX	81226655	81227577	922	4	0.651936	0.975482	-0.323546	-10.2062	MSTRG.65822	-	60194	0.676928	0.995608
chrX	35496269	35497273	1004	4	0.631314	0.962762	-0.331448	-10.2043	MSTRG.65141	CHST7	-43635	-1.12692	0.995608
chrX	78733658	78734335	677	4	0.5852	0.867794	-0.282594	-10.1987	LINC-PCDH19-2	.	-48639.5
chrX	55306382	55307321	939	4	0.576748	0.923837	-0.347088	-10.1935	MSTRG.65542	-	-1191.5
chrX	7693397	7694029	632	4	0.60487	0.895608	-0.290737	-10.1912	MSTRG.64812	-	-35729	0.207273	0.995608
chrX	51778428	51778583	155	6	0.634816	0.905161	-0.270345	-10.1909	MSTRG.65465	-	-17641.5
chr9	49622486	49622590	104	7	0.822795	0.619866	0.202929	10.189	MSTRG.63022	-	-6871	-0.54948	0.999989
chrX	75284194	75286217	2023	4	0.543486	0.923676	-0.380189	-10.1884	TSDBGID.19293	HNRNPDLli6	-5725.5
chr20	32934260	32934351	91	4	0.29955	0.757202	-0.457652	-10.1853	LINC-GABRA2-4	.	-2202.5
chr11	16129349	16129403	54	5	0.227684	0.647148	-0.419465	-10.1815	MSTRG.6838	-	7633
chrX	84696576	84697451	875	4	0.575707	0.89806	-0.322353	-10.1786	TSDBGID.19341	RPL7li119	-11284.5
chrX	107777105	107777662	557	4	0.600204	0.905511	-0.305307	-10.1751	MSTRG.66191	-	45358.5
chr28	25160620	25160721	101	5	0.79875	0.501653	0.297097	10.1736	MSTRG.42046	-	-613.5
chrX	15274928	15275328	400	4	0.655051	0.987435	-0.332383	-10.1712	LINC-MBTPS2-4	.	69691
chrX	28269765	28269923	158	4	0.739402	0.98154	-0.242138	-10.1704	MSTRG.65062	-	-3223
chr1	7370129	7370199	70	5	0.727291	0.2504	0.476891	10.1666	MSTRG.284	-	-12985
chrX	89465448	89466236	788	4	0.615556	0.939302	-0.323746	-10.1655	TSDBGID.19355	DDX39Ali1	-72753
chr26	27161135	27161239	104	7	0.579721	0.901632	-0.32191	-10.1626	LINC-FV4-2	.	6439
chrX	94679170	94679976	806	4	0.650105	0.985255	-0.335151	-10.1596	MSTRG.66000	-	29275
chrX	92864569	92865162	593	4	0.633973	0.985633	-0.35166	-10.1594	MSTRG.65944	-	-20579.5	0.320458	0.995608
chrX	51005027	51005799	772	4	0.680721	0.970578	-0.289856	-10.1551	MSTRG.65444	EFNB1	-27979	0.157904	0.995608
chrX	37272815	37273052	237	4	0.552615	0.866125	-0.31351	-10.1546	MSTRG.65203	-	-21399.5	-0.22037	0.995608
chr2	82817641	82817764	123	4	0.241279	0.793942	-0.552662	-10.1545	MSTRG.28128	MSLNL	632.5	-4.52466	0.0135306
chrX	48326557	48327244	687	4	0.640049	0.975741	-0.335692	-10.1539	MSTRG.65420	HEPH	-31777.5	0.0952833	0.995608
chr7	7166563	7166639	76	4	0.154728	0.650573	-0.495845	-10.146	MSTRG.56085	CCN1	-500	0.63042	0.999989
chr7	64616608	64616674	66	4	0.870711	0.480371	0.390341	10.1439	MSTRG.57982	-	-44011
chrX	8257528	8257894	366	5	0.521115	0.958419	-0.437305	-10.1396	MSTRG.64799	FRMPD4	148264	0.744632	0.995608
chrX	86411029	86411683	654	4	0.678812	0.965599	-0.286786	-10.1369	TSDBGID.19722	DDX52li3	2429
chrX	93613138	93613380	242	4	0.698183	0.968823	-0.27064	-10.1319	CETN2-AS-2	.	117
chr9	79725027	79725084	57	4	0.426356	0.0975212	0.328835	10.1273	MSTRG.64112	-	5779.5
chr5	29634763	29634874	111	4	0.608654	0.940753	-0.332099	-10.1249	MSTRG.50394	RPSAli31	-9229.5
chr21	23896404	23896468	64	4	0.832919	0.374379	0.45854	10.1196	MSTRG.32845	-	7115
chrX	89217402	89218657	1255	4	0.571122	0.898471	-0.327349	-10.1189	LINC-FXR1-3	-	15697.5
chrX	54112339	54112400	61	4	0.477116	0.169832	0.307284	10.1175	MSTRG.65515	STRBPli1	-247.5	-0.457393	0.995608
chrX	71727549	71729845	2296	4	0.570857	0.893904	-0.323047	-10.109	MSTRG.65713	-	-326724
chrX	78442021	78442778	757	4	0.612443	0.927011	-0.314568	-10.1074	TSDBGID.19299	EEF1A1li40	-210596
chr22	44605870	44605984	114	4	0.62177	0.18039	0.44138	10.107	MSTRG.35637	-	-9038
chrX	9381553	9381874	321	4	0.575496	0.230149	0.345347	10.1067	MSTRG.64822	OFD1	-49114.5	0.219822	0.995608
chr20	23062421	23062471	50	4	0.566489	0.904821	-0.338331	-10.103	MSTRG.31417	-	-1102
chr5	79309275	79309347	72	4	0.390051	0.887554	-0.497503	-10.0963	MSTRG.51763	-	2068	3.56631	0.693763
chrX	111284875	111285391	516	4	0.622992	0.9731	-0.350109	-10.096	LINC-ARHGAP36-1	.	2523
chrX	16708329	16708836	507	4	0.572787	0.921238	-0.348451	-10.0921	MSTRG.64942	ARX	96258.5	0.98786	0.704018
chrX	80237861	80238424	563	4	0.679326	0.922385	-0.243058	-10.0912	TCP11-AS-3	-	-5068.5
chrX	80718585	80719027	442	4	0.397994	0.768273	-0.370279	-10.0896	MSTRG.65808	-	10027
chrX	79579005	79579902	897	4	0.49048	0.812539	-0.322059	-10.0891	LINC-TIMM8A-1	.	-21267.5
chr24	3281197	3282443	1246	5	0.853928	0.604607	0.249321	10.0881	MSTRG.37254	-	36426
chrX	32373777	32374941	1164	4	0.68378	0.974651	-0.290871	-10.0873	MSTRG.65079	MAOA	-99495	-0.143625	0.995608
chr25	2897248	2897382	134	5	0.880645	0.612579	0.268066	10.0818	MSTRG.38353	-	-4563
chrX	46962604	46962743	139	4	0.690887	0.95247	-0.261583	-10.0814	MSTRG.65413	LORF2li189	77045.5
chr11	30209767	30209839	72	5	0.627711	0.864937	-0.237226	-10.0792	LINC-PDCL3-4	.	-4762
chrX	7714813	7717015	2202	4	0.636631	0.960619	-0.323987	-10.0742	MSTRG.64812	-	-57930	0.207273	0.995608
chr7	70044125	70044177	52	4	0.875115	0.450381	0.424735	10.0741	MSTRG.58131	KCNJ9	2486	0.23961	0.999989
chrX	9753042	9753629	587	4	0.586321	0.926684	-0.340363	-10.073	LINC-RPL7-94	.	17839.5
chr6	102719920	102719983	63	5	0.404245	0.845459	-0.441214	-10.0725	MSTRG.55141	WNT7B	10397.5	1.60161	0.677872
chrX	84436623	84437235	612	4	0.585951	0.917755	-0.331804	-10.0677	MSTRG.65865	COL4A6	89637	-1.13483	0.595934
chr22	27035070	27035133	63	5	0.58769	0.877565	-0.289875	-10.0656	MSTRG.34875	-	-20422.5
chrX	63956707	63959092	2385	4	0.597512	0.915794	-0.318282	-10.0648	LINC-EEF1A1-108	.	-2563.5
chrX	43655003	43656106	1103	4	0.583938	0.909055	-0.325116	-10.0642	MSTRG.65310	-	-51924.5
chrX	115829884	115831158	1274	4	0.617154	0.917232	-0.300078	-10.0611	MSTRG.66275	TEX13C	-373057	8.07816	0.00442049
chrX	10080964	10082052	1088	4	0.551771	0.907455	-0.355683	-10.061	MSTRG.64824	-	-91015
chrX	38159167	38159895	728	4	0.636979	0.90799	-0.271011	-10.0525	RPL17-AS-2	.	-29995
chr14	5852070	5852124	54	5	0.31979	0.682182	-0.362393	-10.0484	MSTRG.13389	-	9546
chr9	49810355	49810409	54	4	0.972732	0.436281	0.536451	10.0428	MSTRG.63039	-	18783
chrX	94571540	94571951	411	4	0.560627	0.910088	-0.349461	-10.0425	MSTRG.66008	-	8373.5
chrX	58456506	58456855	349	4	0.599844	0.926186	-0.326342	-10.0411	MSTRG.65623	THOC7li1	11429.5	-1.20913	0.995608
chrX	104861196	104862087	891	4	0.626891	0.935852	-0.308962	-10.0331	MSTRG.66180	-	-56250.5
chrX	21895365	21895765	400	4	0.665472	0.96131	-0.295838	-10.0327	MSTRG.65000	GK	13190	0.294303	0.995608
chr12	1169095	1169159	64	5	0.679188	0.391702	0.287485	10.0295	MSTRG.8929	-	19331
chr7	58406854	58406909	55	4	0.247004	0.810481	-0.563477	-10.0284	MSTRG.57649	TMEM200B	-30023.5
chrX	8713471	8713925	454	4	0.611207	0.908396	-0.297189	-10.0268	LINC-RPL23A-23	-	-16694
chrX	116312650	116313599	949	4	0.691998	0.986613	-0.294615	-10.0258	MSTRG.66281	-	30361.5
chr9	11596444	11596536	92	4	0.762574	0.382633	0.379941	10.0227	MSTRG.61849	-	-5079
chrX	11328784	11329469	685	4	0.639029	0.915971	-0.276942	-10.0224	MSTRG.64852	-	13732.5
chr8	86028817	86028881	64	5	0.272164	0.607583	-0.335419	-10.0197	MSTRG.61316	-	-53102
chrX	34268070	34268304	234	4	0.691089	0.957732	-0.266643	-10.0155	MSTRG.65124	RPL6li183	-2753
chr18	60352066	60352129	63	5	0.740136	0.415922	0.324214	10.0135	MSTRG.24136	-	4155.5
chrX	104883105	104883508	403	4	0.658828	0.965767	-0.306939	-9.99635	MSTRG.66180	-	-77915.5
chr18	59054934	59054988	54	4	0.403566	0.850533	-0.446967	-9.99387	LINC-HRH2-3	-	-2057
chrX	57343701	57345430	1729	4	0.536633	0.875182	-0.338549	-9.99256	LINC-MAGEE1-2	.	15515.5
chrX	101466143	101466653	510	4	0.659163	0.984068	-0.324905	-9.99031	LINC-RPL5-102	.	-76538
chrX	108754921	108755586	665	4	0.635538	0.920068	-0.28453	-9.98882	MSTRG.66227	RPS12li6	15818.5
chrX	41970496	41971983	1487	4	0.681393	0.960776	-0.279383	-9.98274	MSTRG.65285	FAM120Cli1	-3704.5	0.241494	0.995608
chr9	60822130	60822209	79	4	0.919746	0.402939	0.516808	9.98251	MSTRG.63371	-	-855.5
chr5	31005337	31005398	61	4	0.509354	0.923488	-0.414134	-9.97999	MSTRG.50492	-	-11485.5	0.452745	0.999989
chrX	85548389	85549796	1407	4	0.513682	0.860229	-0.346547	-9.97921	RPSA-AS-5	.	13055.5
chrX	35383515	35383727	212	4	0.637692	0.930988	-0.293296	-9.97761	TSDBGID.19541	GAPDHli22	27
chr1	105836167	105836258	91	4	0.557919	0.880332	-0.322412	-9.97283	MSTRG.2071	GLI2	2635.5	0.137558	0.999989
chrX	50463599	50464769	1170	4	0.671158	0.953197	-0.282039	-9.96781	MSTRG.65431	-	40542
chr18	11220827	11221009	182	4	0.551176	0.200296	0.35088	9.95863	MSTRG.22718	.	11094
chrX	50492503	50492762	259	4	0.635869	0.939869	-0.304	-9.95536	MSTRG.65431	-	12093.5
chr9	8686980	8687052	72	4	0.7798	0.326949	0.452851	9.95418	TSDBGID.5442	FXYD2	-1150
chr7	45703953	45704025	72	5	0.718388	0.286107	0.432282	9.94875	MSTRG.57007	-	-6702
chr13	898679	898756	77	5	0.452494	0.737868	-0.285374	-9.94812	MSTRG.11313	-	35377.5
chrX	95102451	95102738	287	4	0.727099	0.972226	-0.245128	-9.94199	MSTRG.66027	PICALMli1	-2923.5
chrX	109098064	109099058	994	4	0.62008	0.931685	-0.311605	-9.94188	MSTRG.66209	GPC3	-89108	-0.0323612	0.995608
chrX	50801822	50802319	497	4	0.653536	0.93565	-0.282114	-9.93905	MSTRG.65438	-	-2911.5
chrX	87357415	87358789	1374	4	0.562518	0.886836	-0.324318	-9.93755	MSTRG.65916	-	29289
chr21	26017882	26017976	94	5	0.582346	0.898777	-0.316431	-9.93646	TSDBGID.15381	TSORFli1346	4798
chrX	17368133	17369006	873	4	0.674572	0.980423	-0.305851	-9.93524	LINC-MAGEB18-4	.	157638
chrX	106689469	106690303	834	4	0.633598	0.958028	-0.324429	-9.9329	LINC-ZIC3-3	.	12834
chr13	1278141	1278210	69	5	0.715583	0.97735	-0.261767	-9.92916	MSTRG.11351	CACYBPli4	-382.5
chrX	53581361	53581550	189	4	0.566372	0.888314	-0.321942	-9.92861	MSTRG.65511	LORF2li191	-8405.5	-0.607611	0.995608
chr8	53216577	53216641	64	5	0.415859	0.733347	-0.317488	-9.92663	MSTRG.60866	-	-3826
chrX	98672561	98672741	180	4	0.694136	0.982525	-0.288389	-9.92573	MSTRG.66124	-	46764
chrX	101952276	101953259	983	4	0.585137	0.865088	-0.279951	-9.92426	MSTRG.66151	-	92841.5	-0.267784	0.995608
chrX	32517109	32517309	200	4	0.692078	0.975762	-0.283684	-9.92016	MSTRG.65082	-	4855	0.461643	0.995608
chr14	8003449	8003531	82	5	0.471303	0.778858	-0.307555	-9.91635	MSTRG.13488	-	3894
chrX	103962595	103963255	660	4	0.622698	0.935068	-0.31237	-9.91429	MSTRG.66155	TSORFli1904	67332	-1.54956	0.753279
chrX	98775827	98776799	972	4	0.595554	0.92244	-0.326886	-9.90753	MSTRG.66122	AFF2	21644	-0.222707	0.995608
chr7	658577	658627	50	4	0.41602	0.776999	-0.360979	-9.90727	MSTRG.55886	-	8246
chrX	118137358	118138053	695	4	0.578833	0.91648	-0.337646	-9.90536	LINC-NCL-78	-	-141434
chrX	81355602	81355771	169	4	0.605625	0.908806	-0.303181	-9.90053	MSTRG.65822	-	-68376.5	0.676928	0.995608
chrX	19414126	19414907	781	4	0.600017	0.904652	-0.304635	-9.89791	LINC-MAGEB10-1	.	-51439.5
chrX	19387461	19388221	760	4	0.723488	0.964917	-0.241429	-9.89765	LINC-MAGEB10-1	.	-24764
chrX	82317674	82318747	1073	4	0.565405	0.869116	-0.303712	-9.89631	MSTRG.65835	IL1RAPL2li1	-31752.5	-1.15174	0.995608
chrX	31689037	31689310	273	4	0.486444	0.840889	-0.354445	-9.89568	TSDBGID.19533	PUM3li12	-127018	-1.08107	0.995608
chrX	97985669	97985759	90	4	0.60065	0.930734	-0.330084	-9.89345	MSTRG.66100	-	-41942	0.335934	0.995608
chrX	15790788	15791722	934	4	0.645014	0.924309	-0.279295	-9.89341	TSDBGID.19059	DDX53li1	-79901
chrX	36967058	36967302	244	4	0.709505	0.969599	-0.260094	-9.88981	MSTRG.65176	-	9134
chrX	95892209	95892982	773	4	0.588526	0.878836	-0.29031	-9.88843	MSTRG.66073	-	4921.5
chrX	116780299	116781462	1163	4	0.589609	0.902669	-0.31306	-9.88237	MSTRG.66292	-	20706.5
chr23	16503535	16503585	50	5	0.408515	0.0722732	0.336242	9.88174	MSTRG.36048	-	-56810	0.984802	0.999989
chrX	98936227	98937164	937	4	0.663192	0.986106	-0.322913	-9.87628	TSDBGID.19797	TSORFli1927	-61563.5
chrX	104214442	104214972	530	4	0.551474	0.917879	-0.366405	-9.87437	TSDBGID.19812	RPL6li200	8563	-1.68201	0.844349
chrX	88774132	88775082	950	4	0.682305	0.96857	-0.286265	-9.87305	LINC-HSPA8-26	.	722
chrX	54152374	54153194	820	4	0.69839	0.937086	-0.238696	-9.86857	TSDBGID.19233	DMRTC1li1	-828
chr17	8705923	8705993	70	5	0.725222	0.401708	0.323515	9.8678	MSTRG.20731	-	-1349
chr18	6920322	6920683	361	4	0.586935	0.100432	0.486503	9.85991	LINC-FAM170A-2	.	1080.5
chr25	14054539	14054604	65	5	0.491958	0.788655	-0.296697	-9.85881	MSTRG.38685	-	6016.5
chrX	97215400	97216069	669	4	0.555425	0.941353	-0.385928	-9.85676	TSDBGID.19402	H3-5	11589.5
chrX	89881022	89881389	367	4	0.587242	0.889973	-0.302731	-9.85537	MSTRG.65935	HTR2C	7460.5	0.924211	0.995608
chr18	36908115	36908205	90	4	0.439521	0.0710204	0.3685	9.85536	MSTRG.23491	-	-23786	-0.566692	0.999989
chr3	1864434	1864506	72	5	0.954784	0.577576	0.377208	9.85297	MSTRG.42689	TSORFli2089	-13007
chrX	41836556	41836979	423	5	0.723542	0.941812	-0.218269	-9.85106	MSTRG.65289	LDHBli6	49382.5
chr16	67282249	67282304	55	4	0.392582	0.745051	-0.352469	-9.84807	MSTRG.20339	SLC35F3	-20235.5	0.158052	0.999989
chrX	90608375	90608526	151	4	0.693891	0.955937	-0.262046	-9.84734	TSDBGID.19734	RPS2li18	-60916.5
chrX	54360741	54361254	513	4	0.609141	0.914821	-0.30568	-9.84474	MSTRG.65530	CHIC1	-23506.5	0.103727	0.995608
chrX	39285077	39285310	233	4	0.672757	0.923911	-0.251154	-9.83798	MSTRG.65225	DGKK	-57635.5
chr18	57876289	57876363	74	4	0.568604	0.189748	0.378856	9.83758	MSTRG.23994	-	3966
chr11	14984628	14984681	53	5	0.391618	0.747249	-0.35563	-9.83543	TSDBGID.6912	COLEC11	-233.5	0.841862	0.999989
chr12	89484571	89484638	67	5	0.65	0.90636	-0.256361	-9.83326	MSTRG.10986	-	14840.5	-1.69867	0.999989
chrX	98088144	98088417	273	4	0.727082	0.931563	-0.204482	-9.8275	LINC-MAGEA8-1	.	-14048.5
chr2	78403841	78403893	52	4	0.297746	0.643467	-0.345721	-9.8233	MSTRG.27845	-	-78077
chrX	12383460	12384876	1416	4	0.436824	0.767071	-0.330247	-9.82229	MSTRG.64869	-	-12565
chr4	56936945	56937026	81	6	0.518298	0.932407	-0.414109	-9.81896	MSTRG.47740	SYNE3	18889.5	-0.214002	0.999989
chrX	98744576	98746785	2209	4	0.588737	0.922832	-0.334095	-9.81185	MSTRG.66124	-	-26265.5
chr30	12184831	12185035	204	4	0.345872	0.849145	-0.503272	-9.81051	MSTRG.45961	-	-8932
chrX	52229198	52230065	867	4	0.611675	0.913891	-0.302216	-9.81023	MSTRG.65476	LORF2li207	-2265.5	2.5017	0.995608
chrX	105567244	105569934	2690	4	0.556234	0.894023	-0.337789	-9.80971	MSTRG.66161	LORF2li216	68631	-2.18887	0.306067
chrX	59991797	59991909	112	4	0.656101	0.96941	-0.31331	-9.80633	MSTRG.65625	POLli74	-7345	-0.727388	0.623871
chrX	66994110	66995449	1339	4	0.639289	0.937099	-0.29781	-9.80398	MSTRG.65708	DACH2li1	-85695.5	0.596013	0.995608
chr2	96605340	96605493	153	4	0.568895	0.901404	-0.33251	-9.80249	MSTRG.28887	MORN5	-26863.5	2.23809	0.999989
chrX	28340751	28341586	835	4	0.571123	0.937155	-0.366032	-9.80015	MSTRG.65059	SRPX	-18590.5	-0.515227	0.995608
chrX	82391977	82392513	536	4	0.715075	0.9635	-0.248425	-9.79966	MSTRG.65840	NRK	3733
chr27	19932749	19932804	55	5	0.332304	0.669916	-0.337612	-9.79467	MSTRG.41029	PAFAH1B3	-2799.5	-0.0249931	0.999989
chrX	82629487	82630116	629	4	0.687243	0.953638	-0.266395	-9.79372	MSTRG.65841	-	-165.5
chr10	12878156	12878240	84	4	0.439754	0.764879	-0.325125	-9.79325	MSTRG.4779	-	-1204
chrX	54853837	54854424	587	4	0.644389	0.281395	0.362994	9.7914	MSTRG.65563	-	-264.5
chrX	104567170	104567900	730	4	0.596028	0.905429	-0.3094	-9.79125	MSTRG.66177	C16ORF72li1	-25554	-0.0186915	0.995608
chrX	93073458	93073948	490	4	0.561829	0.866045	-0.304216	-9.78733	MSTRG.65947	WDR44	18098	0.00868063	0.995608
chrX	39362790	39364054	1264	4	0.704726	0.96477	-0.260044	-9.7873	MSTRG.65225	DGKK	-135864
chrX	118644770	118645096	326	4	0.559226	0.892296	-0.333069	-9.78563	MSTRG.66295	C1GALT1C1	4556	-0.165939	0.995608
chr30	18639820	18639879	59	5	0.477784	0.752605	-0.274821	-9.78353	MSTRG.46150	-	-50433.5
chrX	108228798	108229069	271	4	0.516856	0.877634	-0.360778	-9.78148	TSDBGID.19430	CT55li6	8600.5
chr22	36235639	36235711	72	5	0.384447	0.746112	-0.361664	-9.77995	MSTRG.35401	STARD5	-353	-2.3629	0.999989
chrX	10118263	10118967	704	4	0.586771	0.930664	-0.343893	-9.77812	MSTRG.64824	-	-128122
chrX	35981107	35981418	311	4	0.698372	0.962462	-0.26409	-9.77808	MSTRG.65147	JADE3	-15271.5	-2.21067	0.995608
chrX	56164065	56164756	691	4	0.694177	0.966676	-0.272499	-9.77773	MSTRG.65607	-	-150648
chrX	25047768	25048132	364	4	0.536739	0.906925	-0.370186	-9.77626	MSTRG.65014	ENVli57	-74857	0.493675	0.995608
chr23	23006441	23006507	66	5	0.530741	0.87417	-0.343429	-9.77525	MSTRG.36425	NBEAL2	3179
chrX	11345203	11345322	119	4	0.504134	0.901966	-0.397831	-9.76988	MSTRG.64852	-	-2403.5
chrX	50481396	50483028	1632	4	0.640244	0.935075	-0.294831	-9.76794	MSTRG.65431	-	22514
chrX	9730988	9731190	202	4	0.308194	0.70193	-0.393737	-9.76775	LINC-RPL7-94	.	40086
chrX	78966557	78966845	288	4	0.600457	0.898957	-0.298501	-9.76588	MSTRG.65755	PCDH19	-11872	-0.47004	0.995608
chrX	108667261	108667363	102	4	0.348984	0.0544872	0.294497	9.76571	MSTRG.66226	-	-8956
chrX	38410253	38411095	842	4	0.561151	0.871308	-0.310157	-9.75905	TSDBGID.19556	BMP15	120150
chrX	106734927	106736029	1102	4	0.594596	0.906242	-0.311646	-9.75739	LINC-ZIC3-3	.	-32758
chr16	47057779	47057833	54	4	0.558321	0.133886	0.424436	9.75523	MSTRG.19593	-	2006
chrX	107664904	107665091	187	4	0.588421	0.913706	-0.325285	-9.7537	MSTRG.66185	MAP7D3	-7603.5	0.449217	0.844349
chrX	12447572	12448474	902	5	0.513182	0.806443	-0.293261	-9.75353	MSTRG.64870	-	21660
chrX	105808413	105808476	63	5	0.546894	0.0987146	0.448179	9.75012	MSTRG.66163	-	-437.5
chrX	26185142	26185496	354	4	0.649058	0.951603	-0.302545	-9.7484	LINC-MAGEB16-2	.	-25462
chrX	76378447	76378809	362	4	0.558975	0.894212	-0.335238	-9.74118	MSTRG.65737	-	1263
chrX	65566853	65567381	528	4	0.661646	0.936301	-0.274654	-9.74111	MSTRG.65698	TUBG1	-25197
chrX	35550869	35551178	309	4	0.696178	0.966913	-0.270735	-9.7382	MSTRG.65144	-	-10195.5
chr23	19680054	19680130	76	5	0.706802	0.983945	-0.277143	-9.73796	MSTRG.36214	-	-41730
chrX	47425088	47425893	805	4	0.64445	0.933838	-0.289388	-9.73699	MSTRG.65391	MSN	5004.5	-0.0486981	0.995608
chrX	79163687	79163739	52	4	0.397489	0.0566432	0.340846	9.73347	MSTRG.65765	SRPX2	7939	-1.23439	0.995608
chr4	99036625	99036710	85	5	0.121142	0.438525	-0.317383	-9.73245	LINC-BMF-1	.	3199.5
chr3	117899208	117899279	71	4	0.755914	0.341251	0.414663	9.73238	MSTRG.45059	-	-104.5	-0.0574102	0.999989
chr23	23450389	23450458	69	5	0.577799	0.221428	0.356371	9.7255	MSTRG.36494	-	2445.5	1.63842	0.999989
chrX	110052358	110053147	789	4	0.674542	0.963305	-0.288763	-9.72429	MSTRG.66236	MBNL3	-41456.5	0.805003	0.995608
chrX	17520560	17521697	1137	4	0.566637	0.879954	-0.313316	-9.72413	LINC-MAGEB18-4	.	5079.5
chr3	9750221	9750377	156	4	0.491597	0.810711	-0.319114	-9.72358	MSTRG.42961	-	-38696	0.092611	0.999989
chr7	64188457	64188538	81	4	0.482877	0.168922	0.313955	9.71724	LINC-PBX1-2	.	-30781.5
chrX	92572258	92573172	914	4	0.636967	0.918611	-0.281645	-9.71381	LINC-KLHL13-3	.	112581
chr14	6703960	6704029	69	5	0.471436	0.90211	-0.430674	-9.71107	MSTRG.13432	-	-10104.5
chr1	107289579	107289640	61	4	0.920129	0.592625	0.327504	9.70869	LINC-C2ORF76-1	.	33.5
chrX	86697898	86698269	371	4	0.603264	0.874843	-0.27158	-9.70448	MSTRG.65894	TSORFli1923	-54879.5
chr17	30072267	30072333	66	4	0.832229	0.469586	0.362643	9.70173	LINC-RPL7-213	.	569
chrX	87642906	87643823	917	4	0.626605	0.908735	-0.28213	-9.70082	MSTRG.65915	TRPC5	47250.5	-0.0830075	0.995608
chr28	19337760	19337866	106	4	0.725853	0.35298	0.372873	9.69926	MSTRG.41876	-	2771
chr4	97674727	97674779	52	4	0.558423	0.874195	-0.315772	-9.69837	MSTRG.49004	-	3041
chrX	31142515	31144453	1938	4	0.621653	0.942467	-0.320814	-9.6969	MSTRG.65077	-	24103	-2.17325	0.995608
chrX	108426400	108426495	95	4	0.683935	0.976295	-0.292361	-9.69494	MSTRG.66218	-	4663.5
chrX	39791147	39792165	1018	4	0.651159	0.923161	-0.272003	-9.6939	MSTRG.65231	-	4446
chrX	28137862	28138308	446	4	0.654438	0.919067	-0.264629	-9.69014	MSTRG.65060	-	110223
chr9	14981049	14981099	50	5	0.730463	0.228324	0.502139	9.68848	LINC-PATE3-1	.	125
chrX	25458759	25458979	220	4	0.667097	0.930653	-0.263555	-9.68686	TSDBGID.19517	KPNA2li13	61659
chrX	50950881	50951533	652	4	0.680515	0.969608	-0.289094	-9.6857	LINC-EFNB1-1	-	21837
chrX	58693576	58693744	168	4	0.669162	0.964917	-0.295755	-9.68345	MSTRG.65636	-	-10509
chrX	103292606	103293075	469	4	0.658337	0.939117	-0.28078	-9.68286	LINC-LORF2-193	.	-5095.5
chrX	98528960	98530067	1107	4	0.719766	0.967698	-0.247932	-9.68249	LINC-AFF2-2	.	-178124
chr7	46507147	46507223	76	4	0.619611	0.245607	0.374004	9.67988	MSTRG.57039	-	431	1.47019	0.999989
chrX	7185630	7186347	717	4	0.581668	0.881627	-0.299959	-9.67898	MSTRG.64803	AMELXli1	15337.5
chr10	62342385	62342457	72	4	0.516354	0.833889	-0.317535	-9.67578	LINC-C5ORF13-10	-	975
chr6	40772963	40773016	53	5	0.657924	0.916831	-0.258908	-9.67525	MSTRG.53533	-	51950.5
chrX	53227455	53227984	529	4	0.570518	0.900023	-0.329506	-9.67381	NHSL2-AS-1	-	-1124.5
chr22	40932849	40932920	71	4	0.514888	0.855552	-0.340664	-9.67325	MSTRG.35592	-	-5431.5
chr16	52293198	52293269	71	5	0.955895	0.737278	0.218618	9.66974	FAIM3-AS-1	-	-2873.5
chrX	29115253	29116125	872	4	0.707194	0.97439	-0.267196	-9.66113	LINC-RPL6-290	.	-3007
chrX	92677665	92678968	1303	4	0.758843	0.984831	-0.225988	-9.66086	LINC-KLHL13-3	.	6979.5
chrX	58373867	58376070	2203	4	0.724602	0.96894	-0.244338	-9.6606	MSTRG.65620	-	-9587.5
chrX	92949778	92951414	1636	4	0.646691	0.956491	-0.3098	-9.65987	MSTRG.65944	-	-106310	0.320458	0.995608
chr4	18449013	18449130	117	4	0.722645	0.375283	0.347362	9.6593	LINC-KTN1-3	.	-9791.5
chrX	43491920	43492805	885	4	0.492538	0.869282	-0.376744	-9.6579	MSTRG.65331	-	-5385.5
chrX	96870603	96871750	1147	4	0.658459	0.955878	-0.297419	-9.65548	TSDBGID.19401	RPL6li189	-16213.5
chr17	58199663	58199731	68	4	0.347691	0.724847	-0.377155	-9.65484	LINC-CD5-3	.	-6409
chrX	11983091	11983942	851	4	0.521321	0.873582	-0.352261	-9.65323	MSTRG.64861	-	-32310.5
chr7	36081878	36081961	83	4	0.776954	0.396225	0.380729	9.65302	TSDBGID.25211	BSND	2720.5
chrX	6820136	6821178	1042	4	0.612217	0.899148	-0.286931	-9.65172	LINC-HCCS-3	.	2943
chrX	31331689	31332295	606	4	0.604762	0.925632	-0.32087	-9.6507	LINC-PPP1R2C-2	.	-19517
chr10	56968640	56968697	57	4	0.968686	0.645996	0.32269	9.64931	TSDBGID.6361	TSORFli303	-24117.5
chrX	82937230	82938785	1555	4	0.700456	0.954496	-0.25404	-9.64513	LINC-GDI2-3	.	11377.5
chr27	23029268	23029339	71	4	0.481269	0.159922	0.321346	9.64326	MSTRG.41245	-	-4389.5	-0.10523	0.999989
chrX	88811080	88811537	457	4	0.584388	0.886128	-0.301741	-9.64233	LINC-HSPA8-26	.	-35979.5
chr17	46258853	46258922	69	4	0.566277	0.207581	0.358696	9.64186	MSTRG.21837	-	-17720.5
chr22	16227341	16227434	93	4	0.339208	0.757997	-0.418789	-9.63881	MSTRG.34302	-	14367.5
chrX	12535489	12536248	759	4	0.701447	0.963387	-0.26194	-9.63499	MSTRG.64873	-	-2911.5
chrX	101560711	101561261	550	4	0.478658	0.801924	-0.323266	-9.62513	LINC-RPL5-102	.	-171126
chr18	57580056	57580109	53	5	0.64578	0.28493	0.36085	9.62345	MSTRG.23970	-	-211.5
chrX	10881775	10882153	378	4	0.635303	0.921786	-0.286483	-9.62308	MSTRG.64836	VEGFD	-42000	0.587344	0.995608
chr4	118881974	118882061	87	4	0.964672	0.657774	0.306898	9.62189	MSTRG.49633	EIF3Mli2	-111508
chrX	37385320	37385371	51	4	0.694231	0.238536	0.455695	9.6165	TSDBGID.19142	L1RE1li151	1337.5
chrX	98510081	98510255	174	4	0.671033	0.979712	-0.30868	-9.61543	LINC-AFF2-2	.	-158778
chrX	83549038	83549522	484	4	0.599655	0.908326	-0.30867	-9.61418	MSTRG.65852	RBM41	-1444	0.0970442	0.995608
chr4	87034905	87034992	87	4	0.380323	0.715586	-0.335263	-9.60207	MSTRG.48657	-	558.5
chrX	56847025	56848304	1279	4	0.462323	0.841975	-0.379652	-9.60016	MSTRG.65560	TPT1li7	-77938.5	-0.184726	0.995608
chrX	39022170	39022797	627	4	0.623355	0.950709	-0.327355	-9.59908	MSTRG.65221	-	-2432.5
chr22	28703454	28703508	54	4	0.444895	0.864792	-0.419897	-9.59616	MSTRG.35017	-	-19207
chrX	44875933	44876501	568	4	0.614502	0.901295	-0.286792	-9.59447	MSTRG.65366	-	24959
chr9	75899977	75900239	262	4	0.0876109	0.436394	-0.348783	-9.59093	MSTRG.63935	XKR7	2048	0.342109	0.999989
chrX	111546162	111546358	196	4	0.635006	0.929452	-0.294445	-9.58744	MSTRG.66252	ENOX2	15933	-0.0626993	0.995608
chrX	56043539	56043713	174	4	0.682514	0.966448	-0.283934	-9.58571	MSTRG.65607	-	-29864
chr25	2715330	2715409	79	4	0.463646	0.807766	-0.34412	-9.58257	MSTRG.38326	-	-27990.5
chrX	106565006	106565131	125	4	0.787164	0.296333	0.490831	9.58099	LINC-ZIC3-1	.	-38816.5
chrX	28605968	28606025	57	4	0.750362	0.973136	-0.222775	-9.57232	LINC-OTC-1	-	13307.5
chrX	32137101	32137626	525	4	0.499648	0.882635	-0.382987	-9.56843	TSDBGID.19534	FRG1li1	-119728
chr25	170529	170594	65	4	0.363166	0.76531	-0.402144	-9.5632	MSTRG.38203	TSORFli1712	3539.5
chrX	54337137	54337521	384	4	0.347847	0.0533886	0.294458	9.56008	MSTRG.65530	CHIC1	162	0.103727	0.995608
chr13	1798666	1798728	62	4	0.871077	0.564824	0.306253	9.55348	MSTRG.11371	TSNARE1	-13803	-0.323229	0.999989
chrX	89810795	89810880	85	4	0.636674	0.929957	-0.293283	-9.55036	LINC-CWC22-5	.	-12373.5
chrX	63347328	63348481	1153	4	0.591796	0.9067	-0.314905	-9.54966	TSDBGID.19272	POLli69	-68297.5
chr20	25892681	25892732	51	5	0.45287	0.0741138	0.378756	9.54627	MSTRG.31490	-	3145.5
chrX	17507240	17508029	789	4	0.601199	0.928695	-0.327496	-9.54277	LINC-MAGEB18-4	.	18573.5
chrX	77885420	77886731	1311	4	0.580858	0.923509	-0.342651	-9.5328	MSTRG.65733	-	67828.5	-1.66663	0.995608
chrX	71580684	71582029	1345	4	0.672989	0.95545	-0.282461	-9.53226	MSTRG.65713	-	-179384
chr4	24514976	24515039	63	5	0.359946	0.688209	-0.328262	-9.53079	MSTRG.46874	-	34002.5	-0.460614	0.999989
chrX	89617593	89618158	565	4	0.641091	0.911747	-0.270656	-9.52697	TSDBGID.19731	PPHLN1li2	-13049.5
chrX	10001252	10002225	973	4	0.576717	0.867337	-0.290619	-9.5236	MSTRG.64824	-	-11245.5
chr30	14616258	14616316	58	5	0.713785	0.389735	0.32405	9.52332	MSTRG.46052	-	753
chrX	88488238	88489562	1324	4	0.577498	0.930208	-0.35271	-9.51775	LINC-AMOT-4	.	38820
chrX	83241435	83241500	65	5	0.486856	0.117661	0.369195	9.51648	MSTRG.65847	TBC1D8B	-1057.5	-0.0257255	0.995608
chrX	44755696	44756421	725	4	0.548635	0.905707	-0.357071	-9.50939	MSTRG.65365	-	17430.5
chrX	118230866	118231546	680	4	0.644145	0.96834	-0.324195	-9.50837	MSTRG.66285	.	185403
chrX	27534919	27535792	873	4	0.600465	0.898627	-0.298163	-9.50299	MSTRG.65046	TMEM47	-48156.5	0.431015	0.995608
chrX	60988328	60989549	1221	4	0.650437	0.947571	-0.297134	-9.50267	MSTRG.65653	SKP1li2	33035.5	-2.39535	0.995608
chr19	24488320	24488370	50	4	0.328949	0.701967	-0.373017	-9.50238	MSTRG.24841	-	653	-0.617994	0.999989
chr22	16506226	16506443	217	4	0.535142	0.905044	-0.369902	-9.50029	MSTRG.34359	-	11212.5
chrX	81100418	81100974	556	4	0.645247	0.936762	-0.291515	-9.4922	MSTRG.65827	-	-1316
chr24	1444627	1444703	76	5	0.974564	0.762483	0.212081	9.48699	MSTRG.37151	-	3359	0.0295965	0.999989
chr9	12604056	12604156	100	5	0.677684	0.909972	-0.232289	-9.48181	MSTRG.61867	-	62900
chr2	14349029	14349082	53	4	0.548402	0.884108	-0.335706	-9.48058	MSTRG.25931	-	-3024.5	0.534437	0.999989
chrX	94355675	94356744	1069	4	0.537286	0.1708	0.366485	9.47896	MSTRG.65996	RPL36li11	-9796.5	0.221416	0.995608
chrX	90449046	90449573	527	4	0.694239	0.95799	-0.263751	-9.47505	TSDBGID.19733	IL13RA2	-22796.5	1.05766	0.995608
chrX	32725936	32726410	474	4	0.577727	0.892215	-0.314488	-9.47422	LINC-EFHC2-1	.	-17243
chrX	8849387	8849947	560	4	0.616527	0.955433	-0.338906	-9.47358	LINC-RPL23A-45	.	-9243
chrX	25306224	25306812	588	4	0.682483	0.920079	-0.237596	-9.47169	LINC-KPNA2-34	.	-82756
chr9	100087591	100087738	147	5	0.665221	0.396382	0.268838	9.47099	TSDBGID.5935	TSORFli264	-95.5
chrX	75408419	75409096	677	4	0.649933	0.929827	-0.279894	-9.47021	TSDBGID.19293	HNRNPDLli6	-129278
chrX	85413277	85414023	746	4	0.600315	0.942579	-0.342263	-9.46972	TSDBGID.19716	KCNE5	-54472
chrX	115214855	115215290	435	4	0.611049	0.913422	-0.302373	-9.46639	MSTRG.66276	GCSHli13	140002
chr13	18563655	18563737	82	4	0.799606	0.362145	0.437461	9.46397	MSTRG.11791	-	-16393
chr11	84875667	84875726	59	4	0.391581	0.709312	-0.317731	-9.46083	MSTRG.8568	-	-8182.5
chrX	13914532	13914934	402	4	0.695653	0.943495	-0.247841	-9.45809	LINC-RPL23A-29	.	-20232
chr22	12521743	12521819	76	5	0.499665	0.767955	-0.26829	-9.45008	MSTRG.34184	-	-22038
chr16	67701907	67701965	58	5	0.866168	0.573152	0.293016	9.44951	MSTRG.20358	TSORFli779	-4654	-1.65961	0.999989
chrX	87135019	87135415	396	4	0.664677	0.951706	-0.287029	-9.44832	MSTRG.65904	MTFR1Lli1	-30019
chr30	585969	586061	92	4	0.972732	0.639558	0.333174	9.44199	MSTRG.45648	-	-38692
chr8	53694651	53694795	144	4	0.698334	0.97183	-0.273496	-9.4409	MSTRG.60839	-	3031
chr6	98741576	98741648	72	4	0.576322	0.890843	-0.31452	-9.43787	MSTRG.54979	-	10750	-0.568655	0.945103
chr11	82265744	82265873	129	4	0.430048	0.123059	0.306989	9.42941	MSTRG.8500	-	12845.5
chrX	31059801	31060688	887	4	0.724489	0.959394	-0.234905	-9.42893	MSTRG.65077	-	107342	-2.17325	0.995608
chrX	11436776	11438724	1948	4	0.461467	0.80508	-0.343612	-9.42791	TSDBGID.19046	MAGEB1	24685
chrX	36838605	36838924	319	4	0.54994	0.835103	-0.285163	-9.42563	TSDBGID.19132	TDRD1li2	-286.5
[truncated: 736 more rows]

## Sheet: Table.S4
Table S4: List of DEGs (Autosome). A list of sex-specific differentially expressed genes (DEGs) between female and male tree shrews on autosomes, generated from DESeq2 outputs.
gene_id	gene_name	baseMean	log2FoldChange	lfcSE	stat	pvalue	padj
MSTRG.55627	.	246.972	5.61499	0.454596	12.3516	4.77483e-35	1.513e-30
MSTRG.50952	.	895.836	-13.3786	1.25507	-10.6597	1.57178e-26	2.49025e-22
MSTRG.21272	HBG	6071.87	4.52442	0.479227	9.44109	3.68932e-21	3.89678e-17
MSTRG.28485	.	1289.98	-13.9046	1.51087	-9.20302	3.48034e-20	2.75704e-16
MSTRG.43446	.	704.626	12.8786	1.49177	8.63308	5.97209e-18	3.78475e-14
MSTRG.16133	.	948.141	2.34413	0.277352	8.45181	2.86814e-17	1.51471e-13
MSTRG.48977	ZNF106	178.202	-11.0489	1.3442	-8.2197	2.04012e-16	9.23503e-13
MSTRG.22237	COX8A	72.8987	-4.67927	0.577224	-8.10651	5.20955e-16	1.85855e-12
MSTRG.38947	.	529.437	-10.15	1.25253	-8.10357	5.33714e-16	1.85855e-12
MSTRG.48832	.	109.653	10.1947	1.25984	8.09208	5.86535e-16	1.85855e-12
MSTRG.15791	.	163.394	10.77	1.333	8.07949	6.5038e-16	1.87351e-12
MSTRG.1795	.	101.722	10.0862	1.28308	7.86098	3.81148e-15	1.00645e-11
MSTRG.63444	.	630.479	-12.8718	1.64962	-7.80287	6.05148e-15	1.47502e-11
MSTRG.31609	.	161.162	10.7502	1.38807	7.74471	9.58028e-15	2.16836e-11
MSTRG.55785	BTBD11	186.843	10.9635	1.44002	7.61343	2.66914e-14	5.63848e-11
MSTRG.57853	.	57.3389	9.25927	1.26296	7.33142	2.2772e-13	4.50986e-10
MSTRG.59568	.	166.092	-2.49158	0.341519	-7.2956	2.97331e-13	5.54208e-10
MSTRG.20229	.	917.725	13.2598	1.85497	7.14823	8.79016e-13	1.54741e-09
MSTRG.49277	TEP1	451.461	-12.3899	1.7406	-7.1182	1.09343e-12	1.82355e-09
MSTRG.26781	ARPC1B	600.718	-12.802	1.81889	-7.03837	1.94497e-12	3.08151e-09
MSTRG.55717	RBFOX2	773.194	5.95623	0.848987	7.01569	2.28809e-12	3.45251e-09
MSTRG.16373	.	6702.92	-9.46352	1.36243	-6.94606	3.7563e-12	5.41026e-09
MSTRG.22520	.	659.998	-2.12029	0.306868	-6.90946	4.86492e-12	6.70238e-09
MSTRG.49197	.	163.504	4.34093	0.633224	6.85528	7.11731e-12	9.39693e-09
MSTRG.41156	.	44.584	8.89621	1.31388	6.77096	1.27935e-11	1.62155e-08
MSTRG.14717	.	54.3079	9.18064	1.36456	6.72793	1.72089e-11	2.0973e-08
MSTRG.3490	.	212.943	11.1521	1.66662	6.69147	2.2094e-11	2.59293e-08
MSTRG.13269	NFIL3	177.334	10.8882	1.62873	6.68509	2.3078e-11	2.61168e-08
MSTRG.33236	UBA2	1774.7	-1.86992	0.280387	-6.66908	2.57415e-11	2.81266e-08
MSTRG.33365	.	112.833	7.76153	1.16749	6.64804	2.9703e-11	3.13733e-08
MSTRG.62317	CAPN5	2422.6	3.98775	0.620232	6.42945	1.2807e-10	1.30908e-07
MSTRG.50102	VWC2	367.556	-2.68071	0.417502	-6.42083	1.35531e-10	1.34205e-07
MSTRG.33673	.	1767.68	10.3705	1.63095	6.3586	2.03602e-10	1.95501e-07
MSTRG.32667	.	58.4657	9.2871	1.46787	6.32691	2.50123e-10	2.33108e-07
MSTRG.9680	.	27.3615	-8.34526	1.33075	-6.27109	3.58535e-10	3.24597e-07
MSTRG.50323	.	40.272	-8.90356	1.43104	-6.22172	4.91724e-10	4.32813e-07
MSTRG.22749	CALM	1419.97	-1.14266	0.183861	-6.21481	5.13859e-10	4.40072e-07
MSTRG.7052	.	238.888	11.3181	1.82577	6.19907	5.67995e-10	4.73633e-07
MSTRG.42896	EZR	586.209	-12.7667	2.06346	-6.18706	6.12973e-10	4.98033e-07
MSTRG.59104	.	108.424	10.1785	1.65498	6.15026	7.73581e-10	6.12812e-07
MSTRG.59503	FAM216B	25.9974	8.11839	1.32951	6.10628	1.01981e-09	7.88163e-07
MSTRG.15353	ZFAND4	191.232	-11.1507	1.85097	-6.02423	1.69912e-09	1.2819e-06
MSTRG.39328	.	21.3142	-7.98542	1.33201	-5.99503	2.03452e-09	1.49925e-06
MSTRG.7353	.	3849.3	2.14656	0.358559	5.98662	2.14243e-09	1.54289e-06
MSTRG.11068	.	419.458	12.1303	2.03379	5.96436	2.45592e-09	1.72935e-06
MSTRG.40505	.	39.4433	8.71962	1.47277	5.92056	3.20853e-09	2.21019e-06
MSTRG.16947	TSORFli690	23.2164	7.95533	1.3469	5.9064	3.49659e-09	2.35737e-06
MSTRG.1131	.	24.2079	-8.16842	1.38984	-5.87722	4.17206e-09	2.75417e-06
MSTRG.7353	FAHD2A	481.784	1.84368	0.314265	5.86663	4.44751e-09	2.87609e-06
MSTRG.8316	.	155.482	-7.96265	1.3633	-5.84073	5.19732e-09	3.29375e-06
MSTRG.38422	DMTN	2999.2	-2.48004	0.426803	-5.81074	6.21967e-09	3.86436e-06
MSTRG.13611	SFXN3	2592.75	3.14902	0.545064	5.77734	7.58925e-09	4.56501e-06
MSTRG.28180	HBQ1	6233.89	4.90244	0.848713	5.77631	7.63548e-09	4.56501e-06
MSTRG.58781	REG4	80.8896	-9.90952	1.72654	-5.73954	9.49349e-09	5.49928e-06
MSTRG.32648	.	802.212	-12.2572	2.13591	-5.73862	9.54526e-09	5.49928e-06
MSTRG.36522	USP19	5332.72	-1.41408	0.248917	-5.68093	1.33965e-08	7.58024e-06
MSTRG.32265	ENKD1	50.7403	9.08322	1.60275	5.66727	1.45088e-08	8.06563e-06
MSTRG.14780	AIFM2	275.519	1.46401	0.260585	5.61815	1.93016e-08	1.0545e-05
MSTRG.16130	NF1	5171.67	-1.60124	0.285362	-5.61126	2.00862e-08	1.06177e-05
MSTRG.41710	CMTM6	57.7828	-9.42393	1.67952	-5.6111	2.01048e-08	1.06177e-05
MSTRG.53141	.	73.6378	-9.77364	1.77097	-5.51882	3.41285e-08	1.77283e-05
MSTRG.46442	.	52.9342	-3.97116	0.721254	-5.50591	3.67265e-08	1.87702e-05
MSTRG.10560	.	983.216	6.075	1.10834	5.48115	4.22568e-08	2.12538e-05
MSTRG.45277	.	276.189	11.5274	2.11259	5.45652	4.8556e-08	2.40405e-05
MSTRG.50132	.	1219.89	13.6704	2.50855	5.44952	5.05071e-08	2.46218e-05
MSTRG.11196	PAWR	15.946	7.41339	1.36464	5.43248	5.55767e-08	2.66827e-05
MSTRG.55918	.	2168.97	-11.7421	2.18772	-5.36725	7.99449e-08	3.78092e-05
MSTRG.14125	PLEKHA1	717.613	7.66487	1.43982	5.32349	1.01793e-07	4.74342e-05
MSTRG.28111	TRYM	20.1399	7.75026	1.45787	5.31616	1.05979e-07	4.86688e-05
MSTRG.17600	.	253.693	-6.33259	1.19738	-5.28872	1.23174e-07	5.57575e-05
MSTRG.57898	.	303.243	3.65653	0.692627	5.27921	1.2974e-07	5.79023e-05
TSDBGID.143	PRSS33	21.8617	7.86872	1.50352	5.23355	1.66289e-07	7.31832e-05
MSTRG.9553	.	241.675	-2.41339	0.461471	-5.22979	1.69705e-07	7.36635e-05
MSTRG.44786	PTCHD4	18.1552	-7.75432	1.49109	-5.20044	1.9882e-07	8.51354e-05
MSTRG.44350	RWDD2A	21.1051	-7.97078	1.53492	-5.19297	2.06968e-07	8.74426e-05
MSTRG.58251	HAPLN2	467.317	8.64086	1.66881	5.17786	2.24448e-07	9.358e-05
MSTRG.54800	.	24.9819	-5.75048	1.11871	-5.14026	2.74363e-07	0.000112906
MSTRG.3089	.	6595.97	2.63178	0.513638	5.12381	2.99428e-07	0.000121641
MSTRG.16373	PRPF8	6912.64	4.88818	0.959013	5.09709	3.44916e-07	0.000138346
MSTRG.53462	POLli101	122.96	10.3599	2.03994	5.07853	3.80372e-07	0.00015066
MSTRG.58342	THBS3	66.0067	9.46258	1.89096	5.00412	5.61186e-07	0.000219534
MSTRG.40661	SHISA7	30.5047	-8.5023	1.70264	-4.9936	5.92636e-07	0.00022901
MSTRG.58324	FDPSli1	907.553	1.10626	0.221641	4.9912	6.0006e-07	0.000229086
MSTRG.62756	.	54.9709	-9.35176	1.91236	-4.89016	1.00756e-06	0.000380079
MSTRG.38989	.	2136.34	1.95864	0.402432	4.86701	1.13298e-06	0.000422361
MSTRG.29517	TMEM8B	867.335	-3.1127	0.640764	-4.85779	1.18702e-06	0.000437361
MSTRG.35219	.	119.543	10.3192	2.1298	4.84516	1.26512e-06	0.000460782
MSTRG.46080	KDM1B	164.766	3.22324	0.667606	4.82806	1.3787e-06	0.000496442
MSTRG.26384	.	13.2702	-7.30127	1.52307	-4.79379	1.63663e-06	0.000582696
MSTRG.531	.	225.05	-7.89543	1.6579	-4.76232	1.91379e-06	0.000673802
MSTRG.4260	SUB1li1	213.112	-6.29283	1.32319	-4.75579	1.97673e-06	0.000688314
MSTRG.8340	ATP6V1E2	10.2417	6.77384	1.42689	4.74729	2.06164e-06	0.000710079
MSTRG.389	.	10.244	6.77413	1.43078	4.73459	2.19503e-06	0.000742912
TSDBGID.7788	RPS11li2	12.3949	7.04917	1.48912	4.73377	2.20386e-06	0.000742912
MSTRG.41271	CCDC9	413.316	2.58362	0.550341	4.69457	2.67163e-06	0.000891116
MSTRG.49758	AQP1	167.849	1.23601	0.264361	4.67547	2.93287e-06	0.000968063
MSTRG.47178	RBM25	1689.69	1.20879	0.258983	4.66744	3.04978e-06	0.000996272
MSTRG.38765	.	167.493	-2.51625	0.539918	-4.66042	3.15565e-06	0.00102034
MSTRG.7380	.	44.1452	8.88179	1.92899	4.60438	4.13693e-06	0.00132411
MSTRG.42836	MRGPRH	12.1847	7.02394	1.53105	4.58765	4.48258e-06	0.00142039
MSTRG.3811	SLC23A3	39.4911	8.721	1.90498	4.57799	4.69458e-06	0.00147284
MSTRG.22361	PPP1R32	17.501	7.54765	1.66005	4.54664	5.45093e-06	0.00169337
LINC-RPL12-49	.	11.0851	6.88752	1.51832	4.53628	5.72541e-06	0.00176137
MSTRG.16604	ZMYND15	15.7701	7.39677	1.63245	4.53109	5.86809e-06	0.00178225
MSTRG.28156	.	1994.47	1.39086	0.307051	4.52974	5.90577e-06	0.00178225
MSTRG.31335	.	10.2708	-6.93092	1.5315	-4.52558	6.0231e-06	0.00180051
MSTRG.9622	CELF4	4150.71	2.23197	0.493724	4.5207	6.16369e-06	0.00182532
MSTRG.3932	BOK	1206.47	1.37576	0.304559	4.51721	6.26591e-06	0.00183841
MSTRG.35537	GDPGP1	176.429	-1.84537	0.408758	-4.51457	6.3446e-06	0.00184442
MSTRG.52521	.	11.9822	7.00103	1.55227	4.51019	6.47708e-06	0.00186581
MSTRG.145	EIF4G1	286.824	3.66499	0.815855	4.49221	7.04893e-06	0.00201036
MSTRG.54866	.	12.5824	-7.22367	1.60866	-4.4905	7.10576e-06	0.00201036
MSTRG.46434	.	11.3672	-7.07936	1.58506	-4.46629	7.95875e-06	0.00223176
MSTRG.23076	BRD8	1154.03	-2.02075	0.452898	-4.46183	8.12644e-06	0.0022588
MSTRG.44306	.	10.6412	-6.98192	1.56666	-4.45656	8.32841e-06	0.0022948
MSTRG.37838	.	35.1897	-4.78349	1.07415	-4.45327	8.45742e-06	0.00231026
MSTRG.13562	.	39.3456	8.71625	1.96202	4.4425	8.89202e-06	0.00240822
MSTRG.14652	PSAP	19944.2	1.79789	0.407083	4.41651	1.00306e-05	0.00269355
MSTRG.9510	.	17.2698	-7.68238	1.74447	-4.40386	1.06342e-05	0.00283165
MSTRG.60116	RNF6li1	600.48	-6.60107	1.50033	-4.39974	1.0838e-05	0.00286185
MSTRG.2326	KYNU	8.89761	-6.72599	1.53088	-4.39355	1.11512e-05	0.00292024
MSTRG.20374	GNG4	29.8277	3.39622	0.773718	4.38948	1.13622e-05	0.0029511
MSTRG.24981	BRF2	37.7624	-1.67657	0.383142	-4.37585	1.20961e-05	0.00311617
MSTRG.28943	.	11.6891	-7.11958	1.6289	-4.37079	1.23797e-05	0.00316352
MSTRG.50182	.	86.3466	-1.80547	0.413478	-4.36654	1.26232e-05	0.00319994
MSTRG.39621	KCTD12li4	13.2788	7.14824	1.64268	4.35156	1.3517e-05	0.00339931
MSTRG.17543	UNC13D	2241.58	-4.07158	0.937373	-4.3436	1.40164e-05	0.00349716
MSTRG.34623	P2RX7	995.985	1.27451	0.293569	4.34144	1.41551e-05	0.00350416
MSTRG.63106	.	10.2981	-6.93611	1.59974	-4.33578	1.45241e-05	0.00356763
MSTRG.3968	RNPEPL1	99.256	-4.62778	1.06999	-4.32507	1.52482e-05	0.00371669
MSTRG.2443	.	25.2333	-6.32982	1.4675	-4.31334	1.60807e-05	0.00388969
MSTRG.17061	.	20.9897	-6.99094	1.62253	-4.30866	1.64247e-05	0.0039428
MSTRG.10534	KIF1B	5752.32	4.90463	1.13891	4.30641	1.65923e-05	0.00395307
MSTRG.50952	AGKli1	783.711	2.53578	0.590512	4.2942	1.75325e-05	0.00414592
MSTRG.41135	APOE	103.654	7.24787	1.68942	4.29015	1.78551e-05	0.00419092
MSTRG.2705	.	13.7057	-7.34885	1.71388	-4.28784	1.80422e-05	0.0042037
MSTRG.14758	.	13.0639	-5.37248	1.2541	-4.28394	1.83611e-05	0.00424678
MSTRG.14492	.	15.9258	-6.59017	1.54341	-4.26988	1.95574e-05	0.00449069
MSTRG.38010	.	12.248	-7.18652	1.68853	-4.25607	2.08052e-05	0.0047148
TSDBGID.11238	OR51I2liN	22.0437	-4.07878	0.958407	-4.25579	2.0831e-05	0.0047148
MSTRG.62457	TMPRSS5	55.4674	2.35155	0.553005	4.25231	2.11581e-05	0.00475488
MSTRG.48345	MRPL20li1	350.257	-4.86088	1.14362	-4.25043	2.13365e-05	0.00476119
TSDBGID.9879	IGF2BP1	7.75479	6.37325	1.50053	4.24732	2.16338e-05	0.00479378
MSTRG.47238	LIN52	127.972	-2.3465	0.555159	-4.22672	2.37127e-05	0.00521796
MSTRG.60883	.	20.9974	-3.39549	0.804472	-4.22076	2.43476e-05	0.00532071
MSTRG.9387	.	7.45024	-6.46887	1.53415	-4.21657	2.48044e-05	0.0053834
MSTRG.25795	.	11.1673	-7.05375	1.67426	-4.21305	2.51946e-05	0.0054309
MSTRG.39419	.	8.61832	6.52607	1.54995	4.21049	2.54814e-05	0.0054556
MSTRG.35054	.	3726.08	-4.66661	1.11241	-4.19502	2.72843e-05	0.00580241
MSTRG.13791	XPNPEP1	264.703	-5.18999	1.24048	-4.18384	2.86621e-05	0.00605477
MSTRG.14717	TACR2	29.7501	-8.46579	2.02438	-4.18192	2.89059e-05	0.00606583
MSTRG.12278	.	17.3927	6.56247	1.57051	4.17857	2.93347e-05	0.0060915
MSTRG.56948	RPL6li280	120.927	7.9191	1.89544	4.17797	2.94127e-05	0.0060915
MSTRG.10340	.	12.3161	-7.19489	1.72319	-4.17533	2.97552e-05	0.00612242
MSTRG.23314	.	19.2696	7.68661	1.8483	4.15876	3.19986e-05	0.00654155
MSTRG.29502	.	39.0259	-2.14329	0.516414	-4.15034	3.31976e-05	0.00674316
MSTRG.39506	THUMPD3li5	25.4909	2.33919	0.564285	4.14541	3.39202e-05	0.00684604
MSTRG.25650	.	50.1751	-3.79567	0.916389	-4.14199	3.4431e-05	0.00690473
MSTRG.32219	KIAA0895L	96.4323	5.23228	1.26367	4.14055	3.46468e-05	0.00690473
MSTRG.52639	AMN1	2156.35	1.25949	0.304667	4.13399	3.56517e-05	0.00706059
TSDBGID.22132	A1AT	10.462	6.80435	1.64688	4.13166	3.60155e-05	0.00708835
MSTRG.41367	SPHK2	202.141	3.12766	0.758623	4.12281	3.74274e-05	0.00732075
MSTRG.10695	.	25.9792	-5.8115	1.41098	-4.11877	3.80907e-05	0.00740479
MSTRG.41518	.	16.5706	-5.7543	1.40115	-4.10684	4.01103e-05	0.00770332
MSTRG.33730	ZNF74	253.169	3.70364	0.9021	4.10558	4.03305e-05	0.00770332
MSTRG.24250	FLT4	292.003	1.61908	0.394374	4.10543	4.03557e-05	0.00770332
MSTRG.39065	FAM160A1	14.7925	7.30535	1.78524	4.09209	4.27501e-05	0.00811151
MSTRG.46520	.	2111.58	-2.07354	0.507743	-4.08383	4.42987e-05	0.00834419
MSTRG.28028	PRSS41li1	9.51667	6.66897	1.6336	4.08237	4.45782e-05	0.00834419
MSTRG.42251	.	6.95401	-6.36918	1.56054	-4.08139	4.47664e-05	0.00834419
MSTRG.63947	RPL12li2	59.3318	1.2643	0.31015	4.07643	4.57329e-05	0.00842739
MSTRG.60198	.	9.88384	-6.87737	1.68713	-4.07637	4.57446e-05	0.00842739
MSTRG.64131	C20ORF27	461.717	-3.09729	0.763066	-4.059	4.92831e-05	0.00898702
MSTRG.29128	.	7.36397	-6.4507	1.58936	-4.05869	4.93496e-05	0.00898702
MSTRG.9184	MBPli1	60481.8	2.62563	0.648469	4.04896	5.1445e-05	0.00931508
MSTRG.8924	.	13.9054	-5.46115	1.35025	-4.04456	5.24211e-05	0.00937278
MSTRG.17050	FAM83G	12.5635	7.06933	1.74793	4.04441	5.24552e-05	0.00937278
MSTRG.58875	.	497.088	-0.876223	0.216697	-4.04354	5.26511e-05	0.00937278
MSTRG.36522	.	3939.69	1.89902	0.470328	4.03765	5.39903e-05	0.00955749
MSTRG.20967	CAT	99.9964	2.4924	0.619255	4.02483	5.70169e-05	0.0100372
MSTRG.41318	SNRNP70	10099.6	1.09719	0.272816	4.02173	5.77714e-05	0.0101138
MSTRG.12339	.	475.026	7.87926	1.96012	4.01979	5.82497e-05	0.0101415
MSTRG.55035	.	2320.24	5.3609	1.33574	4.01344	5.98411e-05	0.0103054
MSTRG.25208	.	6.72284	6.16658	1.53659	4.01315	5.99131e-05	0.0103054
MSTRG.9219	SLC66A2	1669.63	-1.64337	0.409599	-4.01216	6.01667e-05	0.0103054
MSTRG.20060	.	11.6385	-7.11326	1.7747	-4.00814	6.11977e-05	0.0104257
MSTRG.54041	TMEM106C	291.372	6.37535	1.59145	4.00599	6.1757e-05	0.0104647
MSTRG.34743	.	6.40249	6.09643	1.52321	4.00236	6.2713e-05	0.0105701
MSTRG.61628	.	31.4685	-2.39906	0.601296	-3.98981	6.61262e-05	0.0110865
MSTRG.41002	LORF2li175	52.5013	-3.36831	0.845233	-3.98507	6.74608e-05	0.0112101
MSTRG.16251	.	6.44481	-6.25949	1.57089	-3.98468	6.75711e-05	0.0112101
MSTRG.40002	.	40.58	-1.66471	0.418428	-3.97849	6.93536e-05	0.0113795
MSTRG.11324	.	8.23678	-6.61244	1.66226	-3.97798	6.95031e-05	0.0113795
MSTRG.43802	.	1845.1	-9.03651	2.27196	-3.97741	6.96695e-05	0.0113795
MSTRG.17853	KCNH6	13.4712	7.1691	1.80521	3.97133	7.14722e-05	0.011614
TSDBGID.14484	PRSS55	6.96218	6.21823	1.56697	3.96831	7.23833e-05	0.011678
MSTRG.11381	.	212.012	1.98386	0.500017	3.96759	7.26031e-05	0.011678
MSTRG.9219	.	3035.68	1.36013	0.343935	3.95463	7.66547e-05	0.0122126
MSTRG.28696	.	6.23716	6.059	1.53218	3.95449	7.66973e-05	0.0122126
MSTRG.5739	.	8.45342	-6.65121	1.68269	-3.95271	7.72702e-05	0.0122423
MSTRG.39531	TSORFli1780	24.9294	8.05719	2.04002	3.94956	7.82965e-05	0.0123432
MSTRG.28128	MSLNL	37.3419	-4.52466	1.15256	-3.92574	8.64647e-05	0.0135306
MSTRG.50920	TRY2	23.8562	-5.68535	1.44845	-3.92513	8.66824e-05	0.0135306
MSTRG.26732	.	519.942	-3.18059	0.811053	-3.92156	8.7977e-05	0.0136653
MSTRG.37397	.	80.3074	-2.10043	0.535957	-3.91903	8.8907e-05	0.0137424
MSTRG.53901	.	383.354	4.82501	1.23339	3.91198	9.15411e-05	0.0140809
MSTRG.32678	.	1213.85	-6.19653	1.58601	-3.90699	9.34515e-05	0.0142782
MSTRG.60325	.	116.209	-1.58815	0.406563	-3.90629	9.37251e-05	0.0142782
MSTRG.8007	TSORFli335	40.8041	-5.21795	1.33692	-3.90296	9.50249e-05	0.014407
MSTRG.42838	.	228.901	5.36609	1.37574	3.9005	9.59929e-05	0.0144743
MSTRG.64208	.	16.191	7.43519	1.90681	3.89929	9.64753e-05	0.0144743
MSTRG.20336	.	10.0194	6.7428	1.72964	3.89838	9.68396e-05	0.0144743
MSTRG.48923	.	46.3625	-1.58572	0.407084	-3.8953	9.80778e-05	0.0145777
MSTRG.58442	CHTOP	2286.14	2.2688	0.582585	3.89438	9.84514e-05	0.0145777
MSTRG.47417	.	8.34079	6.47842	1.66884	3.88199	0.000103604	0.0152692
MSTRG.817	.	20.3779	-3.50157	0.902281	-3.8808	0.000104114	0.0152734
MSTRG.36801	.	1017.35	-1.15158	0.297011	-3.87724	0.000105649	0.0154272
MSTRG.1933	PCNT	1203.41	2.33983	0.603696	3.87584	0.000106257	0.0154448
MSTRG.31202	.	8998	1.50012	0.387782	3.86846	0.000109526	0.0158472
MSTRG.61402	.	38.9816	-3.22716	0.834858	-3.86552	0.000110852	0.0159662
MSTRG.60977	.	8.60093	-6.67486	1.73222	-3.85336	0.000116506	0.0167046
MSTRG.11285	HGH1	378.311	-4.31183	1.11978	-3.85062	0.000117817	0.0168166
MSTRG.52341	ARL4Ali1	556.998	-1.04108	0.270777	-3.84477	0.000120664	0.0171456
MSTRG.48896	.	36.3582	-5.53102	1.4416	-3.83673	0.000124681	0.0176374
MSTRG.28644	.	1070.16	-1.53733	0.40115	-3.83232	0.000126942	0.0178774
MSTRG.796	.	31.6241	-3.17772	0.829914	-3.82897	0.00012868	0.0180419
MSTRG.35212	.	49.6311	1.46322	0.382484	3.82558	0.000130465	0.0182116
MSTRG.52960	.	11.413	5.94902	1.55785	3.81873	0.000134142	0.0186428
MSTRG.38418	REEP4	9.2193	6.62305	1.74109	3.80397	0.000142397	0.0197036
MSTRG.53883	.	9.17926	-6.7708	1.78453	-3.79416	0.000148144	0.0204098
MSTRG.9749	.	9.258	6.62786	1.75078	3.78567	0.000153296	0.0210281
MSTRG.28180	.	1879.38	3.4373	0.90913	3.78087	0.000156283	0.0212797
MSTRG.18633	MPZL1	1351.15	0.603742	0.159696	3.78056	0.000156473	0.0212797
MSTRG.2343	GTDC1	219.811	6.18536	1.63738	3.77759	0.000158351	0.0214144
MSTRG.53553	.	8.74787	-6.7009	1.7742	-3.77686	0.000158815	0.0214144
MSTRG.59119	CYB561D1	382.165	-6.6413	1.75991	-3.77366	0.000160871	0.0215327
MSTRG.16930	.	77.7841	2.99118	0.793057	3.77171	0.000162131	0.0215327
MSTRG.40152	.	10.6671	-6.98734	1.85279	-3.77124	0.000162436	0.0215327
MSTRG.10174	KLHL17	220.975	1.77651	0.471145	3.77062	0.000162844	0.0215327
MSTRG.62873	.	86.7319	-2.12531	0.563707	-3.77024	0.000163091	0.0215327
MSTRG.39330	ZFP39li20	9.18134	-6.77109	1.79781	-3.76629	0.00016569	0.0216647
MSTRG.53689	NCKAP1L	335.435	-0.845114	0.224456	-3.76517	0.000166436	0.0216647
MSTRG.52940	MGP	604.311	-1.62246	0.430947	-3.76487	0.000166635	0.0216647
MSTRG.48468	.	30.6782	-5.30637	1.40971	-3.76417	0.000167106	0.0216647
MSTRG.16292	MRPL22	5.59083	-6.05457	1.60886	-3.76327	0.000167705	0.0216647
MSTRG.15476	FAM25A	24.2036	-5.72622	1.52231	-3.76154	0.00016887	0.0216647
MSTRG.62956	.	277.006	8.01743	2.13143	3.76153	0.000168876	0.0216647
MSTRG.13283	AUH	2030.69	0.574953	0.152896	3.76041	0.000169634	0.0216742
MSTRG.29523	.	27.4691	-2.21791	0.590044	-3.75889	0.000170666	0.0217185
MSTRG.16919	.	8.6196	6.52598	1.73745	3.75606	0.000172607	0.0218776
MSTRG.50683	.	12.55	-2.68947	0.716515	-3.75355	0.000174348	0.0220103
MSTRG.57641	.	15.8163	-5.05243	1.3473	-3.75004	0.000176804	0.0222316
MSTRG.61234	.	11.4211	-7.08548	1.89134	-3.74628	0.000179476	0.0224785
LINC-RTL6-4	.	5.94932	5.99047	1.60022	3.74354	0.000181446	0.0226358
MSTRG.42421	.	480.72	-3.96674	1.06019	-3.74152	0.000182911	0.0227012
MSTRG.52401	.	13.9451	5.30124	1.41712	3.74084	0.000183404	0.0227012
MSTRG.22800	.	21.4447	-2.02113	0.541209	-3.73448	0.000188104	0.0231924
MSTRG.15442	.	19.0234	3.69283	0.98988	3.73058	0.000191036	0.0234627
MSTRG.25038	.	7.20834	-6.42211	1.72217	-3.72909	0.000192175	0.0235114
MSTRG.31718	.	7.08248	-6.39615	1.72059	-3.71742	0.000201266	0.0243699
MSTRG.58417	.	5.48505	5.87339	1.57999	3.71736	0.000201312	0.0243699
MSTRG.3512	NBEAL1	167.816	-2.46967	0.664416	-3.71705	0.000201561	0.0243699
MSTRG.48159	GLCE	673.754	-7.33624	1.97414	-3.71617	0.000202269	0.0243699
MSTRG.7101	.	39.1551	-2.31914	0.624334	-3.71459	0.000203532	0.0244292
MSTRG.35909	.	10.6187	-6.98095	1.88081	-3.71166	0.000205902	0.0246205
MSTRG.53390	.	11.4602	-7.09082	1.91306	-3.70653	0.000210121	0.0250305
MSTRG.46250	SLC17A1	7.2152	6.27006	1.69323	3.70303	0.000213043	0.0252194
MSTRG.62181	.	23.3249	-3.0036	0.811188	-3.70272	0.000213299	0.0252194
MSTRG.12473	.	7.8043	6.38325	1.72445	3.70162	0.000214227	0.025235
MSTRG.6687	.	11.5947	-7.10774	1.92128	-3.69949	0.000216035	0.0253537
MSTRG.19484	C1ORF115	144.545	5.73953	1.55519	3.69057	0.000223756	0.0261268
MSTRG.10394	.	9.7426	6.70299	1.81654	3.68998	0.000224271	0.0261268
MSTRG.34636	SETD1B	291.832	-4.6265	1.25516	-3.68599	0.000227817	0.0264426
MSTRG.8836	.	13.2844	-6.32585	1.71695	-3.68435	0.000229284	0.0265158
MSTRG.13087	.	40.301	2.72644	0.741597	3.67644	0.000236511	0.0272521
MSTRG.12557	IL7	11.4918	6.94117	1.88858	3.67533	0.000237539	0.0272713
MSTRG.30836	ODAPH	172.213	1.52989	0.417399	3.66529	0.00024706	0.0282061
MSTRG.1523	.	20.3905	2.15322	0.587529	3.66487	0.000247461	0.0282061
MSTRG.21363	TSORFli845	14.6669	-4.92604	1.3456	-3.66086	0.000251373	0.0282468
MSTRG.55018	.	58.4764	-3.83974	1.04895	-3.66056	0.000251664	0.0282468
MSTRG.27322	POLli35	7.50639	6.32711	1.72866	3.66013	0.000252085	0.0282468
MSTRG.59568	C1GALT1C1li1	342.91	1.9624	0.536252	3.65947	0.000252741	0.0282468
MSTRG.22028	.	18.3516	-3.06352	0.837212	-3.65919	0.000253009	0.0282468
MSTRG.45038	.	13.5697	3.90577	1.06743	3.65903	0.000253167	0.0282468
MSTRG.22160	.	6.62378	6.14668	1.68089	3.6568	0.000255379	0.0283936
MSTRG.27521	POLR2Hli1	34.8816	-2.14713	0.587505	-3.65467	0.000257517	0.0285312
MSTRG.55160	.	8.2437	-6.61522	1.81121	-3.65238	0.000259822	0.0286864
MSTRG.20105	.	10.8625	-5.12097	1.40385	-3.64781	0.000264486	0.0290999
MSTRG.22132	.	4367.37	0.556198	0.152554	3.64592	0.000266438	0.0292132
MSTRG.57898	PGGHG	149.069	-3.44412	0.946189	-3.63999	0.000272645	0.0296405
MSTRG.40930	.	512.44	-2.68155	0.736765	-3.63962	0.000273038	0.0296405
MSTRG.5035	.	6.37334	6.09032	1.67378	3.63866	0.000274055	0.0296405
MSTRG.7073	.	12.5402	-3.64556	1.0019	-3.63864	0.000274076	0.0296405
MSTRG.40938	NUMBL	154.51	5.20592	1.43183	3.63584	0.000277076	0.0298629
MSTRG.39229	.	5.18946	5.7932	1.5945	3.63324	0.000279884	0.0300634
MSTRG.24310	.	518.946	-6.02615	1.65911	-3.63216	0.000281059	0.030065
MSTRG.51347	.	33.8493	-2.57351	0.708687	-3.63138	0.000281914	0.030065
MSTRG.19879	.	16.5762	-3.64902	1.00507	-3.63062	0.000282746	0.030065
MSTRG.34309	.	10.7802	-2.97226	0.818962	-3.6293	0.000284188	0.0301173
MSTRG.59234	.	8.09085	6.43525	1.77461	3.62628	0.000287528	0.0303697
MSTRG.53158	.	6.73882	6.16991	1.70228	3.6245	0.000289523	0.0304788
MSTRG.61946	TREH	500.86	1.85694	0.512952	3.62009	0.000294496	0.030854
MSTRG.40945	.	5.33339	5.8329	1.61147	3.61962	0.000295034	0.030854
MSTRG.47966	.	7.49052	-6.47787	1.7909	-3.61711	0.000297916	0.0310528
MSTRG.49218	.	6.23265	-6.21191	1.71946	-3.61272	0.000303003	0.0314795
MSTRG.24103	.	7.75506	-6.52698	1.80734	-3.61138	0.000304573	0.0315393
MSTRG.35663	RGMA	4795.8	0.90099	0.249661	3.60885	0.00030756	0.0317448
TSDBGID.3802	RPL21li4	5.88302	5.97555	1.65809	3.60387	0.000313515	0.0322544
MSTRG.28305	MAPKAP1	695.709	1.63103	0.4528	3.60209	0.000315672	0.0323712
TSDBGID.18821	XIRP1	6.35838	6.08718	1.69086	3.60006	0.000318148	0.0325199
MSTRG.34646	.	13.1813	3.33428	0.926926	3.59713	0.000321743	0.0327816
MSTRG.39725	.	6.9671	6.21715	1.73214	3.58929	0.00033158	0.0336755
MSTRG.37417	.	14.1109	-3.59112	1.00084	-3.58812	0.000333072	0.033719
MSTRG.20407	.	17.2285	2.77276	0.773192	3.58612	0.000335636	0.0338463
MSTRG.34393	.	13.2434	7.14572	1.99296	3.58547	0.000336466	0.0338463
MSTRG.36462	.	14.4203	-5.50624	1.5388	-3.57826	0.000345887	0.034684
MSTRG.49689	ARHGAP5li2	227.227	7.31127	2.04555	3.57423	0.000351265	0.0351121
MSTRG.47857	SLC25A29	1631.49	0.946719	0.264999	3.57254	0.000353531	0.0352274
MSTRG.44056	.	8.9955	-5.75597	1.61264	-3.56928	0.000357959	0.0355157
MSTRG.58590	.	5.02749	5.74774	1.6108	3.56824	0.000359384	0.0355157
MSTRG.34171	WSCD2	610.038	4.2517	1.19184	3.56733	0.000360631	0.0355157
MSTRG.6022	.	53.032	-2.4606	0.689891	-3.56665	0.000361578	0.0355157
MSTRG.59990	.	22.6585	-2.32245	0.651335	-3.56568	0.000362908	0.0355157
MSTRG.4773	.	11.2163	-6.07649	1.70479	-3.56436	0.000364747	0.0355157
MSTRG.47755	.	7.93583	6.40735	1.79773	3.56412	0.000365075	0.0355157
MSTRG.54907	GLT8D2	408.637	-2.44301	0.685487	-3.5639	0.00036539	0.0355157
MSTRG.46891	ESR2	825.679	0.763841	0.21442	3.56235	0.000367549	0.0355447
MSTRG.26246	.	7.19946	6.26693	1.75935	3.56208	0.000367932	0.0355447
MSTRG.43124	.	6.89921	-6.35645	1.78495	-3.56113	0.000369256	0.0355641
MSTRG.19650	SERTAD4	5.89076	5.97727	1.68029	3.55729	0.000374701	0.035953
MSTRG.32992	CPI17	444.549	1.65599	0.465618	3.55655	0.000375761	0.035953
MSTRG.51090	PTN	614.294	-3.99437	1.12331	-3.55589	0.000376696	0.035953
MSTRG.29776	DMRTA1	103.04	1.74517	0.490902	3.55502	0.000377951	0.0359644
MSTRG.49291	RNASE4	289.121	-1.50424	0.423528	-3.5517	0.000382749	0.0363119
MSTRG.20483	.	97.2406	1.89535	0.534952	3.54303	0.000395562	0.0373143
MSTRG.47294	.	150.523	3.26428	0.921343	3.54295	0.000395671	0.0373143
MSTRG.21071	TSORFli912	8.23581	6.46079	1.82412	3.54187	0.000397305	0.0373573
MSTRG.41108	.	18.8537	-4.26227	1.20619	-3.53366	0.000409848	0.0384227
MSTRG.20118	.	11.9428	-7.14841	2.02444	-3.53106	0.000413895	0.0386876
MSTRG.49462	.	87.8723	-1.12668	0.319539	-3.52595	0.000421967	0.0393261
MSTRG.64510	.	12.5492	-5.33538	1.51469	-3.52244	0.000427602	0.0397344
MSTRG.27609	.	1442.22	0.663846	0.188797	3.51619	0.000437789	0.0404816
MSTRG.57370	.	42.0161	-2.24103	0.637392	-3.51594	0.000438198	0.0404816
MSTRG.57011	TSORFli2361	9.14917	5.62364	1.60111	3.51233	0.000444193	0.0409161
MSTRG.42728	.	22.9323	-3.28762	0.938555	-3.50285	0.000460308	0.0422729
MSTRG.10702	.	7.77935	5.38506	1.53766	3.50211	0.000461591	0.0422729
MSTRG.45024	.	6.19873	6.05058	1.72969	3.49808	0.000468623	0.0427284
MSTRG.48068	CRIP1	18.8366	3.04035	0.869237	3.49772	0.000469261	0.0427284
MSTRG.51714	.	13.7486	-6.37537	1.82459	-3.49414	0.000475598	0.0430999
MSTRG.40462	SPIB	1172.62	1.19729	0.342682	3.49388	0.000476061	0.0430999
MSTRG.40711	.	18.8207	-2.85661	0.817906	-3.49259	0.000478365	0.043185
TSDBGID.20525	RHAG	6.2617	-6.21815	1.78085	-3.49168	0.000479991	0.0432087
MSTRG.64142	.	12.6238	4.57541	1.31081	3.49051	0.000482092	0.0432233
MSTRG.12771	.	11.559	6.94805	1.99109	3.48957	0.00048379	0.0432233
MSTRG.47971	TNFAIP2	279.366	0.70025	0.200684	3.48932	0.000484245	0.0432233
MSTRG.30084	LORF2li123	37.2169	-2.66523	0.76416	-3.48779	0.000487022	0.043349
MSTRG.23978	NSG2	11956.1	1.8007	0.516648	3.48535	0.000491494	0.0436245
MSTRG.53	.	10.4774	3.87387	1.11218	3.48314	0.000495568	0.0438633
MSTRG.25735	.	6.5667	-6.28718	1.807	-3.47935	0.000502639	0.0443652
MSTRG.44295	TBX18	215.158	-1.48375	0.426719	-3.47712	0.000506836	0.0446115
MSTRG.37075	.	5.00169	5.74098	1.65222	3.4747	0.000511418	0.0448901
MSTRG.5729	.	13.2787	-4.77648	1.37604	-3.47118	0.000518174	0.0453574
MSTRG.7079	.	6.75093	6.17413	1.77992	3.46877	0.000522839	0.0456397
MSTRG.15262	.	68.9967	-1.41266	0.407389	-3.46761	0.000525112	0.0457121
LINC-LYRM9-5	.	4.87583	5.70351	1.64792	3.46103	0.000538108	0.0465912
MSTRG.7055	.	7.20194	-6.42067	1.85514	-3.46101	0.000538151	0.0465912
MSTRG.58285	SLC25A44	13351.7	-0.47615	0.137782	-3.45581	0.000548634	0.0473694
MSTRG.47928	.	30023.4	2.97757	0.863286	3.44911	0.000562444	0.0484298
MSTRG.36680	PRKCD	1369.77	0.606041	0.176155	3.44039	0.000580869	0.0497531
MSTRG.64461	.	461.081	7.5218	2.18634	3.44035	0.000580953	0.0497531
MSTRG.29065	.	198.498	2.64863	0.770272	3.43856	0.000584819	0.0499492
MSTRG.64136	.	955.807	1.70762	0.496775	3.43742	0.000587288	0.0500253
MSTRG.26050	.	84.5134	-2.54452	0.740627	-3.43564	0.000591165	0.0502205
MSTRG.45008	RPL21li138	20.8527	-3.15004	0.917454	-3.43346	0.000595935	0.0502679
MSTRG.19306	.	6.05146	-6.16693	1.79616	-3.43339	0.000596084	0.0502679
MSTRG.16496	.	11.5925	-6.12591	1.78448	-3.43289	0.000597195	0.0502679
MSTRG.19204	WDR64	6.66664	5.15535	1.50193	3.43249	0.000598068	0.0502679
MSTRG.32866	.	127.823	-3.49351	1.01869	-3.42942	0.000604883	0.0507062
MSTRG.58248	BCAN	2562.75	-1.75314	0.512124	-3.42326	0.000618739	0.0516057
MSTRG.33589	.	17.3917	-5.8176	1.69946	-3.42321	0.000618871	0.0516057
MSTRG.16450	.	10.6787	-6.98867	2.04205	-3.42237	0.000620768	0.051628
MSTRG.53205	ENO2	826.514	-5.80391	1.70134	-3.41136	0.000646387	0.0536179
MSTRG.3208	NABP1	145.392	1.13352	0.333021	3.40376	0.000664647	0.0549887
MSTRG.31725	.	2410.06	-7.5348	2.21471	-3.40217	0.000668539	0.0550469
MSTRG.22933	.	5.32643	5.8312	1.71403	3.40205	0.000668825	0.0550469
MSTRG.34902	RAN	4776.37	-3.27424	0.963479	-3.39835	0.00067793	0.0556517
MSTRG.37402	LRP4li1	24.2959	-2.63979	0.777837	-3.39376	0.000689411	0.0564479
MSTRG.21788	.	596.199	-4.50735	1.32922	-3.39099	0.000696414	0.0568744
MSTRG.11920	.	6.92841	-6.3642	1.87753	-3.38967	0.000699777	0.0569328
MSTRG.39264	.	23.0363	4.99296	1.47316	3.3893	0.000700723	0.0569328
MSTRG.34603	.	888.027	-2.68572	0.792919	-3.38712	0.000706294	0.0571365
MSTRG.32313	.	6.19028	-6.20255	1.83166	-3.3863	0.000708424	0.0571365
MSTRG.22312	AHNAK	1316.17	-2.00451	0.591962	-3.38621	0.000708639	0.0571365
MSTRG.41012	DEDD2	1065.68	3.93398	1.16257	3.38386	0.000714747	0.0574827
MSTRG.17974	.	10.8532	6.85869	2.02775	3.38242	0.000718499	0.0576382
MSTRG.55984	.	8.13234	-6.59622	1.95105	-3.38085	0.000722624	0.0578227
MSTRG.11318	GSDMD	904.083	1.89066	0.560165	3.37519	0.000737642	0.0588757
MSTRG.42138	VMN2R116li76	8.84739	5.57536	1.65376	3.37133	0.000748069	0.0595579
MSTRG.22696	.	6.60597	6.14269	1.82471	3.3664	0.000761566	0.0604805
MSTRG.33851	CABIN1	65.59	-3.17736	0.944773	-3.36309	0.00077075	0.0610569
MSTRG.10899	KIF17	64.2004	-5.19515	1.54604	-3.3603	0.000778586	0.0615238
MSTRG.16507	UBE2G1	202.685	-2.16053	0.643566	-3.35713	0.000787564	0.0620785
MSTRG.18883	.	15.1809	-6.5199	1.94672	-3.34918	0.000810512	0.0637288
MSTRG.57940	.	6.49149	-6.27133	1.87298	-3.34833	0.000813012	0.0637671
MSTRG.30006	.	8.46438	-5.66526	1.6924	-3.34747	0.000815536	0.0638071
MSTRG.59682	.	9.18531	-6.77141	2.02348	-3.34643	0.000818608	0.0638897
MSTRG.50054	.	405.422	-1.05955	0.316771	-3.34483	0.000823322	0.0640998
MSTRG.56107	.	13.3161	-3.11799	0.93451	-3.33649	0.000848425	0.0657332
MSTRG.28401	.	216.949	-1.49722	0.448741	-3.33648	0.000848452	0.0657332
MSTRG.53976	.	7.20609	-6.42138	1.92764	-3.33122	0.00086467	0.0668263
MSTRG.6702	.	8.35451	-6.6347	1.99325	-3.32858	0.000872907	0.0672988
MSTRG.3246	.	7.96618	-6.56642	1.97467	-3.32533	0.000883133	0.067922
MSTRG.44191	.	26.7678	-1.96866	0.592223	-3.32419	0.000886748	0.0680348
MSTRG.37322	.	50.9533	-2.14623	0.646201	-3.32131	0.000895966	0.068576
MSTRG.5435	.	16.7753	-3.85821	1.16236	-3.31928	0.000902499	0.0689096
MSTRG.22986	.	39.1165	-5.14087	1.54974	-3.31724	0.000909113	0.0692478
MSTRG.44097	.	9.71418	3.71165	1.11941	3.31573	0.000914051	0.0694569
MSTRG.20158	.	250.179	-5.32073	1.60818	-3.30855	0.00093782	0.0710601
MSTRG.55406	.	4.27434	5.51329	1.66693	3.30745	0.000941495	0.0710601
MSTRG.33141	.	6.04297	-6.1675	1.86479	-3.30734	0.000941877	0.0710601
MSTRG.12376	.	43.8896	-1.53251	0.463559	-3.30596	0.000946518	0.0711607
MSTRG.20399	.	99.4827	-4.95469	1.49887	-3.30561	0.000947701	0.0711607
MSTRG.22702	PRDM6	142.19	-1.4883	0.450466	-3.30391	0.000953466	0.0714243
MSTRG.20964	.	9.03592	-6.74766	2.04356	-3.30192	0.000960271	0.0717644
MSTRG.53178	CD163li1	203.354	-2.43676	0.739044	-3.29718	0.000976593	0.0728125
MSTRG.34970	.	14.3624	2.61447	0.793692	3.29406	0.000987498	0.073249
MSTRG.57466	.	4818.06	0.86776	0.263472	3.29356	0.00098928	0.073249
MSTRG.23283	NR3C1	1745.17	2.85455	0.866715	3.29353	0.000989383	0.073249
MSTRG.19436	.	86.8103	-1.59568	0.4849	-3.29075	0.000999201	0.0738034
MSTRG.53236	VAMP1	6269.18	0.928726	0.282605	3.28631	0.00101511	0.074804
MSTRG.64079	NOP56	151.746	-3.93213	1.19678	-3.28559	0.00101769	0.0748202
MSTRG.62071	.	9.37375	6.64736	2.02431	3.28376	0.00102432	0.0751333
MSTRG.5414	.	14.5164	4.74235	1.44504	3.28182	0.0010314	0.0754782
MSTRG.6117	.	56.3676	-3.50339	1.06806	-3.28014	0.00103757	0.0755715
MSTRG.63011	.	6.0167	5.003	1.5253	3.28002	0.00103799	0.0755715
MSTRG.61407	.	5.44583	5.86367	1.78797	3.27952	0.00103983	0.0755715
MSTRG.38457	.	6.03503	-6.16565	1.88404	-3.27257	0.00106573	0.0772766
MSTRG.35435	.	7.0014	-5.38751	1.64867	-3.2678	0.00108387	0.0782586
MSTRG.63832	.	676.273	6.49444	1.98746	3.26771	0.00108422	0.0782586
MSTRG.19561	.	9.36632	6.64569	2.03574	3.26451	0.00109654	0.0789682
MSTRG.16649	TMEM102	35.6537	3.25996	0.998849	3.26372	0.00109962	0.0790102
MSTRG.778	.	15.2105	-3.70734	1.13652	-3.26202	0.00110622	0.0793051
MSTRG.9914	ARPP19	30.3959	-1.51393	0.464367	-3.26021	0.0011133	0.0796326
MSTRG.32396	PMFBP1	5.12987	5.77776	1.77464	3.25574	0.00113097	0.0807138
MSTRG.37395	LRRC31	530.339	-0.990682	0.304621	-3.25218	0.00114523	0.0815481
MSTRG.32806	.	6.54333	6.12649	1.88606	3.2483	0.00116097	0.0824834
MSTRG.12068	RIMS2	2144.09	1.80204	0.555051	3.24662	0.00116784	0.0827862
MSTRG.55007	.	3.90606	-5.53681	1.70624	-3.24504	0.00117434	0.083061
MSTRG.6977	.	2459.45	-4.39866	1.35651	-3.24263	0.00118431	0.0835798
LINC-TCF12-2	.	4.25061	5.50607	1.69849	3.24174	0.00118801	0.0836542
MSTRG.11992	.	6.33676	-5.24049	1.61806	-3.23876	0.00120051	0.0843473
MSTRG.19380	.	60.3263	1.53085	0.473031	3.23626	0.00121107	0.0848895
MSTRG.11253	C8ORF82	3453.16	0.751619	0.232311	3.23541	0.0012147	0.0848895
MSTRG.55529	.	7.31191	6.28922	1.94409	3.23504	0.00121627	0.0848895
MSTRG.51746	CDHR3li1	607.197	-0.970568	0.300101	-3.23414	0.00122011	0.0849704
MSTRG.34637	ANAPC5	1819.3	1.10613	0.342572	3.22889	0.0012427	0.0862529
MSTRG.14308	.	6.69499	-6.31534	1.95606	-3.2286	0.00124397	0.0862529
MSTRG.37277	.	139.99	-1.42176	0.440617	-3.22674	0.00125208	0.0866257
MSTRG.25796	.	6.04504	-6.16791	1.91209	-3.22575	0.00125642	0.0867368
MSTRG.31653	LORF2li131	1684.64	-1.24239	0.385378	-3.22381	0.00126497	0.0868161
MSTRG.3310	.	4.71824	5.65627	1.75456	3.22375	0.00126524	0.0868161
MSTRG.62240	.	6.32325	-6.23337	1.93365	-3.22363	0.00126579	0.0868161
MSTRG.61120	.	1524.84	-1.93855	0.602362	-3.21824	0.00128979	0.088271
MSTRG.22400	MS4A15li1	28.248	5.2908	1.64485	3.21659	0.00129722	0.0885886
MSTRG.24683	DEFB130A	41.6099	-2.66693	0.829652	-3.21452	0.00130663	0.0890388
MSTRG.37319	.	4.3935	5.55395	1.72925	3.21177	0.0013192	0.0897029
MSTRG.59992	ALOX5AP	188.452	-0.844118	0.263209	-3.20703	0.00134115	0.0909832
MSTRG.20583	.	74.6334	2.14526	0.669041	3.20646	0.00134377	0.0909832
MSTRG.61894	.	7.56488	3.33719	1.04114	3.20533	0.0013491	0.0911488
MSTRG.49192	.	5.18728	-5.94762	1.8563	-3.20402	0.00135521	0.091367
MSTRG.64006	.	65.8592	-1.80057	0.562604	-3.20042	0.00137229	0.0923223
MSTRG.31747	FMO1	202.235	-1.20561	0.377044	-3.19752	0.00138614	0.0930564
MSTRG.17169	.	5.50517	5.87839	1.842	3.19131	0.00141629	0.0948798
MSTRG.28813	SAPCD2	1066.14	1.41488	0.444003	3.18664	0.00143936	0.0962214
MSTRG.41933	.	120.765	-1.68393	0.529344	-3.18116	0.00146685	0.097853
MSTRG.15532	.	17.4797	5.01501	1.57887	3.17632	0.00149155	0.0990275
MSTRG.39806	C19ORF44	174.525	-0.847231	0.266766	-3.17593	0.00149357	0.0990275
MSTRG.31140	.	8.75478	6.54831	2.06189	3.17588	0.00149383	0.0990275
MSTRG.26280	NDUFB8li1	247.556	-1.71966	0.541737	-3.17435	0.00150175	0.0993442

## Sheet: Table.S5
Table S5: List of DEGs (ChrX). A list of sex-specific differentially expressed genes (DEGs) between female and male tree shrews on the X chromosome, generated from DESeq2 outputs.
gene_id	gene_name	baseMean	log2FoldChange	lfcSE	stat	pvalue	padj
MSTRG.65534	.	12687.4	12.1731	0.478662	25.4315	1.13227e-142	8.66186e-140
MSTRG.65154	RBM10	692.087	2.31568	0.359536	6.44075	1.18887e-10	4.54741e-08
TSDBGID.1215	TSORFli1912	21.6511	7.90973	1.58937	4.97665	6.46951e-07	0.000164973
MSTRG.65756	.	1173.79	-1.24027	0.262809	-4.71928	2.36683e-06	0.000452657
MSTRG.66075	PWWP3Bli1	56.6893	1.4897	0.32238	4.62096	3.81976e-06	0.000584423
TSDBGID.19815	F9	12.9796	-7.22453	1.63239	-4.42573	9.61171e-06	0.00122549
MSTRG.66275	TEX13C	24.3409	8.07816	1.96793	4.1049	4.04489e-05	0.00442049
MSTRG.66029	FUNDC2	1220.46	-3.91738	1.05883	-3.69973	0.000215829	0.0199606
MSTRG.65398	ENVli58	6.11479	-6.14041	1.66938	-3.67826	0.000234831	0.0199606
MSTRG.64937	.	10.109	6.81002	1.91554	3.55514	0.000377782	0.0289003
MSTRG.65048	FTH1li9	7.80224	6.43758	1.94782	3.30502	0.000949698	0.0660472
MSTRG.65599	.	12.0439	-3.3082	1.02385	-3.23113	0.00123303	0.0731347
MSTRG.66242	FRMD7	130.217	4.65033	1.44024	3.22887	0.00124281	0.0731347
MSTRG.64695	.	17.5925	4.77386	1.49757	3.18773	0.00143393	0.078354

## Sheet: Table.S6
Table S6: List of contigs and their associated chromosomal information. Read depth for females and males and DNA methylation levels are calculated, and GC content is included.
contig	mean_depth_female	mean_depth_male	(male-female)/male	linked_info	GC_Content(%)	males_methlev	females_methlev
contig1	2.1499	1.55523	-0.382372	Autosome-linked	46.29	0.68384	0.77362
contig10013	5.61564	2.83827	-0.978541	X-linked	41.87	0.699587	0.679114
contig10039	4.64587	2.48138	-0.872295	X-linked	39.41	0.854	0.743588
contig10066	5.57098	2.98398	-0.866965	X-linked	38.47	0.94228	0.842305
contig10080	3.42709	3.11795	-0.0991513	Autosome-linked	47.4	0.657647	0.620967
contig101	3.46666	3.60103	0.0373153	Autosome-linked	54.98	0.897782	0.889473
contig10119	6.04738	6.96348	0.131558	Autosome-linked	38.1	0.701185	0.714343
contig10133	3.14895	2.98979	-0.0532357	Autosome-linked	56.99	0.837607	0.822305
contig10171	3.79318	1.92482	-0.970667	X-linked	53.62	0.897703	0.822794
contig10178	5.22111	2.76298	-0.889664	X-linked	38.63	0.888699	0.793369
contig10190	3.03813	3.855	0.211898	Autosome-linked	45.89	0.930327	0.902791
contig10223	0.124324	2.32387	0.946501	.	37.52
contig10229	4.90282	5.00879	0.0211556	Autosome-linked	40.78	0.8446	0.848417
contig10234	5.34433	2.9405	-0.817493	X-linked	41.12	0.859502	0.824058
contig10257	3.23357	3.16785	-0.0207463	Autosome-linked	56.11	0.834911	0.830046
contig10261	4.18226	4.29456	0.0261492	Autosome-linked	43.28	0.8045	0.815244
contig10266	4.87546	2.41594	-1.01804	X-linked	40.67	0.895806	0.88007
contig10274	5.0808	2.60008	-0.954091	X-linked	43.83	0.868847	0.764972
contig10276	15.3091	16.4454	0.0690999	Autosome-linked	47.61	0.757812	0.771459
contig10281	4.66906	2.45803	-0.899508	X-linked	40.24	0.814554	0.747236
contig10283	0.171444	0.21603	0.206388	Autosome-linked	38.94
contig10297	1.14238	0.760469	-0.502203	X-linked	39.92	0.678434	0.668849
contig10303	5.16711	2.71927	-0.900179	X-linked	36.78	0.873319	0.774916
contig10320	4.7534	2.46939	-0.924931	X-linked	41.7	0.861795	0.772189
contig10339	5.74314	2.97598	-0.92983	X-linked	35.36	0.884359	0.783253
contig10357	2.8757	2.83071	-0.0158945	Autosome-linked	60.5	0.859964	0.86024
contig10368	0.0446128	3.00842	0.985171	Y-linked	38.52	0.61791
contig10403	4.12292	3.93231	-0.0484735	Autosome-linked	40.65	0.668225	0.677908
contig10416	2.70526	2.50939	-0.078054	Autosome-linked	61.33	0.817448	0.828407
contig10427	8.91683	9.56953	0.0682055	Autosome-linked	45.78	0.760829	0.754191
contig10440	5.92149	3.31612	-0.78567	X-linked	37.17	0.883192	0.766512
contig1047	2.49816	2.42953	-0.0282492	Autosome-linked	62.52	0.813359	0.800396
contig105	4.97403	2.73077	-0.821476	X-linked	38.61	0.907824	0.806803
contig10506	4.55954	4.7859	0.0472989	Autosome-linked	44.12	0.789587	0.800482
contig10515	4.68121	2.51572	-0.860781	X-linked	39.59	0.87869	0.748576
contig10521	33.1857	19.2517	-0.723781	X-linked	36.23	0.559933	0.596726
contig10585	2.63372	2.38142	-0.105945	Autosome-linked	59.51	0.792468	0.764243
contig10603	0.0112108	2.77354	0.995958	Y-linked	38.13	0.658105
contig10622	1.84049	1.60122	-0.149429	Autosome-linked	40.26	0.617195	0.683597
contig10636	4.09373	2.05908	-0.988133	X-linked	40.12	0.839937	0.767038
contig1064	4.81102	2.7185	-0.769732	X-linked	36.17	0.89287	0.799186
contig10658	3.92871	2.01794	-0.946888	X-linked	47.06	0.700557	0.71813
contig10685	6.41779	6.87412	0.0663833	Autosome-linked	39.36	0.573098	0.582898
contig1069	4.73024	2.63303	-0.7965	X-linked	38.97	0.864775	0.771288
contig10695	4.9316	2.70887	-0.820539	X-linked	42.48	0.875164	0.788448
contig10719	2.46288	2.96742	0.170028	Autosome-linked	38.92	0.592061	0.509458
contig10730	5.55164	3.07566	-0.80502	X-linked	40.23	0.893214	0.792182
contig10746	5.29605	2.80921	-0.885246	X-linked	36.91	0.847527	0.754507
contig10758	17.1827	14.6188	-0.175385	Autosome-linked	41.25	0.576393	0.572458
contig10772	4.97076	2.51608	-0.975596	X-linked	35.22	0.805548	0.759719
contig10779	3.94714	1.85911	-1.12313	X-linked	49.99	0.844771	0.724404
contig1077_2	4.53761	5.31789	0.146728	Autosome-linked	39.55	0.535689	0.582076
contig10782	10.5259	11.9575	0.119724	Autosome-linked	40.66	0.605503	0.615855
contig10803	33.6325	35.4404	0.0510137	Autosome-linked	36.25	0.820723	0.814351
contig10813	20.7089	21.2182	0.0240023	Autosome-linked	38.26	0.667106	0.689959
contig10833	5.51719	6.02187	0.083809	Autosome-linked	38.91	0.854121	0.835587
contig10855	10.9515	9.8733	-0.109207	Autosome-linked	37.26	0.721931	0.751881
contig10858	4.20923	2.28558	-0.841646	X-linked	44.01	0.889171	0.797201
contig10885	3.21724	3.32338	0.0319353	Autosome-linked	50.55	0.823675	0.806847
contig10923	3.40255	3.30987	-0.0280021	Autosome-linked	56.26	0.852664	0.860204
contig10943	3.98331	2.08876	-0.90702	X-linked	47.72	0.934996	0.892848
contig1097	4.41118	4.4325	0.00480827	Autosome-linked	48.04	0.895427	0.89771
contig10970	5.54511	6.77086	0.181033	Autosome-linked	40.18	0.654164	0.665373
contig10994	3.6283	1.94786	-0.862707	X-linked	50.42	0.921554	0.858026
contig10997	4.78446	2.43414	-0.965569	X-linked	45.09	0.850248	0.83069
contig11020	1.21843	1.38131	0.117916	Autosome-linked	35.64	0.648007	0.650546
contig11049	23.7769	17.1346	-0.387657	Autosome-linked	40.33	0.579039	0.608561
contig11053	4.05936	2.22178	-0.827077	X-linked	45.32	0.848317	0.820533
contig11055	3.37612	3.51546	0.0396355	Autosome-linked	53.6	0.794407	0.769425
contig1112	16.8241	19.3527	0.130659	Autosome-linked	43.09	0.667002	0.680744
contig11120	3.63543	1.92243	-0.891064	X-linked	42.9	0.922752	0.800418
contig11152	5.47138	2.8165	-0.942618	X-linked	37.72	0.863934	0.773767
contig11154	4.64597	2.28431	-1.03386	X-linked	42.34	0.857479	0.810519
contig11185	4.91667	5.01547	0.0196995	Autosome-linked	38.99	0.6747	0.692128
contig11216	4.12424	2.1756	-0.89568	X-linked	38.25	0.887421	0.810347
contig112419	52.6103	58.6808	0.103448	Autosome-linked	36.16	0.685042	0.704604
contig112744	4.38539	4.76727	0.080105	Autosome-linked	38.2	0.692096	0.702049
contig11304	5.46939	2.99546	-0.825889	X-linked	36.67	0.89177	0.801746
contig11382	3.85819	4.66959	0.173763	Autosome-linked	38	0.626342	0.618108
contig11384	4.57505	4.72336	0.0313988	Autosome-linked	44.37	0.864358	0.868589
contig11395	1.58228	4.35364	0.636562	.	38.9
contig1143	4.29341	2.33681	-0.837292	X-linked	38.48	0.856778	0.73961
contig11438	25.9778	26.6823	0.0264008	Autosome-linked	36.23	0.666302	0.681637
contig11442	5.72182	3.00241	-0.905744	X-linked	36.83	0.907488	0.806967
contig11468	3.29408	3.19408	-0.0313079	Autosome-linked	51.74	0.777887	0.7532
contig11477	3.50047	3.47179	-0.00826277	Autosome-linked	48.71	0.833736	0.818736
contig11498	3.21016	3.13865	-0.0227843	Autosome-linked	60.22	0.844078	0.842796
contig11522	9.88889	11.4658	0.137533	Autosome-linked	38	0.714021	0.711132
contig11532	55.8528	52.6988	-0.0598495	Autosome-linked	40.28	0.573484	0.56931
contig11544	17.8837	18.5802	0.0374862	Autosome-linked	39.57	0.664527	0.679438
contig11547	0.0226305	80.8653	0.99972	Y-linked	38.14	0.593243
contig11556	4.205	4.20017	-0.00114919	Autosome-linked	46.53	0.847978	0.852453
contig11571	4.45316	2.45044	-0.817293	X-linked	43.81	0.832623	0.736058
contig11588	5.0178	2.78479	-0.801859	X-linked	36.9	0.880789	0.809775
contig11597	3.17033	3.01711	-0.0507843	Autosome-linked	56.36	0.831669	0.825868
contig11610	0.798301	1.01699	0.215031	Autosome-linked	46.67	0.758681	0.83822
contig11646	2.78419	2.69097	-0.0346442	Autosome-linked	62.79	0.796592	0.787019
contig11648	4.26	4.38976	0.0295618	Autosome-linked	49.02	0.879982	0.86713
contig11659	5.02604	4.17917	-0.202642	Autosome-linked	40.07	0.60745	0.676505
contig1166	1.79444	1.87324	0.0420656	Autosome-linked	44.08	0.764932	0.757823
contig1167_1	5.5692	5.86745	0.0508306	Autosome-linked	37.27	0.600319	0.621425
contig11690	5.71036	3.09466	-0.845229	X-linked	36.99	0.888244	0.772186
contig11714	3.83916	2.01142	-0.90868	X-linked	38.74	0.777885	0.726419
contig11715	19.0304	27.9727	0.31968	Autosome-linked	37.56	0.648514	0.660038
contig11717	5.5597	2.86135	-0.94303	X-linked	35.81	0.878604	0.778204
contig11738	5.45628	3.01438	-0.810085	X-linked	36.67	0.905249	0.80178
contig11745	2.99633	2.95323	-0.0145934	Autosome-linked	59.66	0.84267	0.842445
contig1174_2	1.49428	4.04617	0.630692	.	39.94
contig1175	5.29041	2.79981	-0.889564	X-linked	37.08	0.889141	0.844965
contig1176	5.62057	4.73262	-0.187622	Autosome-linked	38.73	0.608673	0.701003
contig11762	6.02443	6.10637	0.0134191	Autosome-linked	36.58	0.757044	0.766224
contig11766	1.46977	0.808527	-0.817833	X-linked	36.61
contig11780	9.77838	11.9252	0.180026	Autosome-linked	40.41	0.659179	0.675981
contig11786	5.95304	3.31501	-0.795784	X-linked	34.63	0.909984	0.799406
contig1180	5.00085	5.36132	0.0672362	Autosome-linked	40.13	0.916127	0.907927
contig11811	4.6249	2.46777	-0.874121	X-linked	39.68	0.879793	0.807699
contig11849	0.215643	0.373538	0.422701	Autosome-linked	42.25
contig11850	5.09044	2.68361	-0.896867	X-linked	40.97	0.871241	0.768777
contig1187	1.159	1.35466	0.144432	Autosome-linked	50.49	0.711863	0.788627
contig11878	4.04425	4.34292	0.0687723	Autosome-linked	37.44	0.420916	0.445416
contig11881	4.93631	2.65817	-0.857029	X-linked	42.47	0.882155	0.730467
contig11905	5.41567	5.72913	0.0547131	Autosome-linked	40.48	0.855223	0.850405
contig11912	4.79167	2.48272	-0.930007	X-linked	43.61	0.848452	0.788612
contig11918	5.40956	2.66311	-1.03129	X-linked	38.44	0.874787	0.839374
contig11966	3.67661	3.70195	0.00684535	Autosome-linked	48.75	0.883834	0.863786
contig12000	5.12969	2.64391	-0.940189	X-linked	39.6	0.779628	0.707756
contig12055	3.60477	3.88833	0.0729268	Autosome-linked	39.45	0.836829	0.83446
contig12074	3.48271	3.38072	-0.030169	Autosome-linked	54.29	0.855409	0.836254
contig12080	11.4329	29.1799	0.608193	.	36.09
contig1211	4.65136	2.56259	-0.815105	X-linked	40.23	0.738006	0.717127
contig12129	1.67809	2.05738	0.184353	Autosome-linked	36.22	0.608379	0.617828
contig12142	5.57863	3.06638	-0.819288	X-linked	35.87	0.868083	0.777803
contig12154	0.478704	0.549074	0.128162	Autosome-linked	36.64	0.509793
contig1218	5.19231	2.66026	-0.951807	X-linked	42.37	0.82404	0.749342
contig1219	4.55876	4.74683	0.0396203	Autosome-linked	40.84	0.687682	0.706651
contig12193	4.79576	2.47442	-0.938136	X-linked	42.56	0.851132	0.841084
contig12195	4.34607	4.86558	0.106773	Autosome-linked	46.3	0.877042	0.879219
contig12215	12.8539	10.4323	-0.232133	Autosome-linked	48.88	0.688924	0.680861
contig12227	0.130529	0.19849	0.342391	Autosome-linked	39.46	0.679575	0.810257
contig12229	0.0791616	2.65385	0.970171	Y-linked	44.29	0.618902
contig12274	4.95204	2.58713	-0.914105	X-linked	45.3	0.87142	0.843486
contig1230	4.44683	4.28373	-0.038073	Autosome-linked	49.53	0.785512	0.769201
contig12333	5.62092	2.82406	-0.990372	X-linked	38.77	0.885895	0.817003
contig12335	3.37545	1.93649	-0.74308	X-linked	42.56	0.768651	0.763012
contig12395	3.28397	3.21188	-0.022444	Autosome-linked	57.24	0.885455	0.881249
contig123_1	5.31181	5.19597	-0.0222947	Autosome-linked	40.33	0.61029	0.620409
contig123_2	5.88898	7.83703	0.24857	Autosome-linked	37.68	0.613477	0.641558
contig12401	4.54747	4.61814	0.0153038	Autosome-linked	48.21	0.845827	0.851209
contig12411	0.240135	0.235462	-0.0198456	Autosome-linked	49.83	0.892585	0.855521
contig12418	11.8424	11.7299	-0.00959726	Autosome-linked	44.14	0.571678	0.578593
contig1242	2.12867	2.01987	-0.0538642	Autosome-linked	44.34	0.661344	0.713174
contig12427	3.95628	2.11431	-0.871191	X-linked	51.73	0.842029	0.799564
contig12456	7.16226	6.48678	-0.104131	Autosome-linked	40.93	0.828376	0.83398
contig12460	5.31157	2.67741	-0.983849	X-linked	38.89	0.932002	0.833997
contig1248	5.0792	2.64755	-0.918454	X-linked	42.54	0.800772	0.750952
contig12485	56.518	49.3238	-0.145858	Autosome-linked	37.01	0.783189	0.764365
contig12499	3.89962	4.55682	0.144223	Autosome-linked	39.74	0.808842	0.789867
contig1250	4.16465	2.14236	-0.943952	X-linked	42.19	0.828486	0.777574
contig12502	3.68468	1.85205	-0.989514	X-linked	45.07	0.88975	0.812361
contig12519	0.00364299	2.71494	0.998658	Y-linked	39.68	0.620921
contig12529	3.25029	2.98708	-0.0881173	Autosome-linked	58.98	0.843883	0.829906
contig12551	5.2862	2.82924	-0.868412	X-linked	39.2	0.928417	0.823781
contig12561	6.4756	11.7963	0.451046	Autosome-linked	38.01	0.576171	0.637173
contig12572	2.97003	3.03508	0.0214336	Autosome-linked	52.99	0.776951	0.768092
contig12579	5.18226	2.84159	-0.823719	X-linked	37.98	0.864854	0.789864
contig1257_1	2.62446	2.49311	-0.052685	Autosome-linked	60.14	0.819621	0.809069
contig12580	5.24248	5.8201	0.0992453	Autosome-linked	37.77	0.615398	0.624816
contig12589	4.07757	2.05978	-0.979619	X-linked	47.43	0.72078	0.68069
contig1258_2	2.86974	3.57659	0.197632	Autosome-linked	37.76	0.594234	0.583682
contig12597	0.104938	2.0517	0.948853	.	40.09
contig12611	3.85726	5.7047	0.323844	Autosome-linked	36.78	0.606169	0.584385
contig1264	5.04978	5.25747	0.0395031	Autosome-linked	39.57	0.692363	0.704077
contig12645	4.95775	2.59248	-0.912357	X-linked	41.95	0.887347	0.800059
contig1269	5.39216	2.68301	-1.00974	X-linked	36.3	0.869906	0.779689
contig12694	5.16948	2.77793	-0.860909	X-linked	39.26	0.876192	0.785192
contig12700	5.48985	2.95728	-0.856387	X-linked	38.36	0.87716	0.786508
contig12704	4.57668	4.67902	0.0218731	Autosome-linked	48.3	0.926268	0.927787
contig12728	9.41009	9.43458	0.00259559	Autosome-linked	40.03	0.572285	0.600784
contig1275	2.68464	2.92713	0.0828414	Autosome-linked	55.39	0.820449	0.794915
contig12758	5.16694	2.75014	-0.878794	X-linked	41.77	0.922503	0.821799
contig12789	4.20455	2.17319	-0.934735	X-linked	47.12	0.859379	0.800448
contig12870	4.97859	5.53672	0.100805	Autosome-linked	38.96	0.738646	0.720332
contig12874	3.75392	3.76658	0.00336159	Autosome-linked	50.7	0.833233	0.793823
contig12883	4.95899	5.13738	0.0347226	Autosome-linked	43.7	0.787806	0.7965
contig12912	5.27493	2.69751	-0.955485	X-linked	37.9	0.865658	0.78551
contig12918	5.045	2.71333	-0.859337	X-linked	36.9	0.752013	0.657516
contig12934	6.63877	6.93079	0.0421337	Autosome-linked	39.77	0.659632	0.68418
contig12947	5.57817	2.71468	-1.05481	X-linked	37.51	0.866809	0.774454
contig12953	3.45642	3.45561	-0.000233563	Autosome-linked	37.8	0.785677	0.823026
contig12980	4.13456	2.28347	-0.810649	X-linked	36.89	0.708553	0.678489
contig13014	1.51351	1.90263	0.204516	Autosome-linked	39.39	0.656351	0.700898
contig13019	5.28174	5.45649	0.0320261	Autosome-linked	40.77	0.84947	0.835003
contig13069	5.4288	2.95377	-0.837925	X-linked	38.65	0.887112	0.770066
contig13083	5.40921	2.80759	-0.926641	X-linked	37.17	0.867318	0.777193
contig13115	5.40012	3.0328	-0.780574	X-linked	40.43	0.829406	0.740189
contig1312_1	6.86895	5.60244	-0.226064	Autosome-linked	39.2	0.65574	0.666187
contig1312_2	11.0317	11.1741	0.0127415	Autosome-linked	38.17	0.606975	0.616551
contig13137	0.584551	0.955954	0.388516	Autosome-linked	47.68	0.673816	0.718328
contig13145	11.2437	11.2222	-0.00192311	Autosome-linked	38.8	0.696654	0.718409
contig13148	4.4817	2.08478	-1.14972	X-linked	48.15	0.718281	0.714853
contig13150	4.47696	4.73656	0.0548078	Autosome-linked	37.85	0.6742	0.693038
contig1318	0.0590491	2.63395	0.977582	Y-linked	40.22	0.572174
contig1319	4.85943	2.64833	-0.834904	X-linked	40.72	0.88284	0.796663
contig13198	19.0556	21.2209	0.10204	Autosome-linked	36.56	0.503273	0.535185
contig13207	5.51789	2.88701	-0.911285	X-linked	38.47	0.899763	0.804501
contig1321	4.89305	2.58556	-0.892451	X-linked	45.87	0.87339	0.756435
contig13223	3.29704	4.10444	0.196715	Autosome-linked	45.36	0.617275	0.681186
contig13242	3.17571	1.84516	-0.721101	X-linked	39.27	0.898726	0.863257
contig1326	4.37659	4.65776	0.060366	Autosome-linked	39.04	0.695554	0.700552
contig132614	8.5626	12.9124	0.336868	Autosome-linked	39.05	0.591166	0.626281
contig13263	5.00883	2.55607	-0.959577	X-linked	38.68	0.871105	0.812334
contig13267	5.01242	2.53343	-0.978511	X-linked	40.98	0.90371	0.806464
contig1331	4.16522	4.50444	0.0753085	Autosome-linked	38.9	0.619141	0.623895
contig13318	4.86673	2.56385	-0.898212	X-linked	40.74	0.821353	0.762239
contig13323	32.2197	32.3136	0.00290711	Autosome-linked	35.25	0.711372	0.731147
contig13339	5.54731	6.77957	0.181761	Autosome-linked	38.99	0.689384	0.682314
contig13368	1.06198	1.05169	-0.00978759	Autosome-linked	45.56	0.76177	0.775207
contig13370	2.68369	1.74951	-0.53397	X-linked	35.5	0.739585	0.787525
contig13394	0.148693	2.37255	0.937328	.	41.74
contig13397	3.19235	3.48756	0.0846461	Autosome-linked	51.3	0.850887	0.84027
contig13442	0.00998464	1.40476	0.992892	Y-linked	42.38	0.513033
contig1346	3.4151	3.20111	-0.0668491	Autosome-linked	58.8	0.848387	0.849557
contig13470	0.319672	0.420765	0.24026	Autosome-linked	41.99	0.640678	0.727273
contig13474	5.39583	3.04297	-0.773214	X-linked	37.86	0.90174	0.795506
contig13486	4.43562	4.7633	0.0687911	Autosome-linked	44.6	0.77185	0.775079
contig1351	4.37083	2.59167	-0.686495	X-linked	38.26	0.90755	0.668163
contig13564	0.00023084	0.856648	0.999731	Y-linked	37.71	0.49258
contig13576	1.0726	1.03067	-0.0406746	Autosome-linked	47.27	0.909002	0.89296
contig1357_1	5.91624	5.04017	-0.173817	Autosome-linked	38.23	0.56828	0.585375
contig1357_2	6.39179	5.12636	-0.246848	Autosome-linked	39.3	0.58877	0.61249
contig13583	2.34191	2.69935	0.132415	Autosome-linked	41.4	0.640502	0.616741
contig13597	35.2406	40.0415	0.1199	Autosome-linked	41.23	0.636001	0.6252
contig135_1	5.20517	4.48824	-0.159735	Autosome-linked	39.05	0.587851	0.592917
contig13615	3.09452	0.901235	-2.43365	X-linked	44.83	0.597808	0.726615
contig13621	1.36456	1.33484	-0.0222661	Autosome-linked	39.93	0.581504	0.602521
contig13630	4.37712	2.3258	-0.881984	X-linked	44.62	0.83493	0.888763
contig1363_2	3.65011	3.49542	-0.0442561	Autosome-linked	55.4	0.894244	0.895533
contig1364_1	6.04334	8.01063	0.245585	Autosome-linked	41.23	0.703309	0.680124
contig13658	0.951567	1.37369	0.307293	Autosome-linked	38.96	0.65512	0.599742
contig13719	3.06394	2.95702	-0.0361574	Autosome-linked	55.61	0.730321	0.771278
contig1373_1	5.42121	5.59228	0.03059	Autosome-linked	41.06	0.779841	0.780921
contig1374	3.8059	4.10648	0.0731972	Autosome-linked	41.31	0.75857	0.749381
contig13743	4.64896	3.24536	-0.432493	Autosome-linked	40.53	0.601538	0.687554
contig13747	4.26802	2.25262	-0.894694	X-linked	43.08	0.865568	0.789124
contig13781	8.08772	6.36246	-0.271163	Autosome-linked	38.29	0.560863	0.581229
contig13787	5.15593	5.59809	0.0789838	Autosome-linked	37.26	0.858953	0.854319
contig1381_1	18.6649	22.9622	0.187145	Autosome-linked	39.62	0.631046	0.641037
contig1381_2	20.9748	26.2334	0.200456	Autosome-linked	43.22	0.659448	0.66663
contig1385	4.17336	2.38462	-0.750117	X-linked	42.03	0.863561	0.801741
contig13882	5.11342	2.54813	-1.00673	X-linked	42.9	0.924015	0.897273
contig13942	1.55913	1.96101	0.204938	Autosome-linked	39.97	0.666797	0.796203
contig13955	0.0462185	0.0490196	0.0571429	Autosome-linked	51
contig13998	2.84271	3.40211	0.164426	Autosome-linked	50.64	0.848309	0.822463
contig14000	5.78833	2.96554	-0.951862	X-linked	37.19	0.750511	0.704983
contig14029	4.5605	4.77981	0.0458833	Autosome-linked	37.62	0.663686	0.662368
contig14034	4.10066	2.34568	-0.748178	X-linked	42.64	0.921726	0.859237
contig14049	0.375439	0.319298	-0.175824	Autosome-linked	36.75	0.620379
contig14052	5.17412	5.20345	0.00563658	Autosome-linked	38.97	0.77585	0.77763
contig1406	4.00953	4.69688	0.146341	Autosome-linked	39.76	0.64477	0.636289
contig14083	5.58374	2.95203	-0.89149	X-linked	38.2	0.852544	0.730119
contig1410	3.57531	3.66021	0.0231953	Autosome-linked	54.63	0.8657	0.856472
contig14101	5.50032	6.7568	0.185958	Autosome-linked	40.26	0.645917	0.632964
contig1414_3	5.84033	5.82617	-0.00243156	Autosome-linked	43.65	0.882178	0.874243
contig14160	35.1749	24.7067	-0.423695	Autosome-linked	36.79	0.695613	0.718899
contig14182	4.235	2.28651	-0.852162	X-linked	42.28	0.928016	0.878819
contig14193	5.79843	4.2792	-0.355027	Autosome-linked	40.11	0.613282	0.627959
contig14216	3.34507	1.56257	-1.14075	X-linked	54.14	0.899273	0.761162
contig14224	2.26637	1.94041	-0.167984	Autosome-linked	45.73	0.710717	0.699703
contig1425	12.6242	12.3271	-0.0240998	Autosome-linked	38.23	0.562848	0.595581
contig14254	5.7045	2.91283	-0.958404	X-linked	37.58	0.861686	0.799611
contig14277	0.0643739	1.80776	0.96439	Y-linked	37.52	0.657559
contig14317	4.42878	4.48423	0.0123654	Autosome-linked	47.49	0.901298	0.896737
contig1437	0.0322823	2.88288	0.988802	Y-linked	40.4	0.611403
contig14385	5.28176	2.74737	-0.922475	X-linked	36.61	0.842157	0.744591
contig14398	6.23867	3.20267	-0.94796	X-linked	36.2	0.864464	0.773761
contig14408	2.20091	2.08192	-0.0571526	Autosome-linked	66.12	0.684116	0.711832
contig14417	0.00387597	2.33818	0.998342	Y-linked	40.47	0.50514
contig1444	4.06057	2.15915	-0.880631	X-linked	35.91	0.848826	0.727125
contig14467	2.99756	3.18612	0.0591827	Autosome-linked	49.12	0.633312	0.657102
contig14488	5.09462	2.56888	-0.983202	X-linked	35.94	0.873321	0.776214
contig14517	18.9037	19.6824	0.0395627	Autosome-linked	38.93	0.660147	0.688658
contig14521	0.806527	0.926573	0.12956	Autosome-linked	38.45	0.666463	0.634307
contig14586	5.57199	3.18545	-0.749202	X-linked	37.54	0.879056	0.786215
contig14587	0.0233333	2.10444	0.988912	Y-linked	37.51	0.523108
contig1461_1	4.68733	4.72044	0.00701441	Autosome-linked	39.51	0.845397	0.855136
contig14637	13.9754	14.0342	0.00418573	Autosome-linked	36.71	0.756559	0.745789
contig1464	55.773	58.9065	0.0531958	Autosome-linked	36.33	0.661746	0.674489
contig14653	3.68659	1.96045	-0.880487	X-linked	42.54	0.828311	0.723562
contig1466	2.64268	2.50029	-0.0569512	Autosome-linked	61.38	0.817867	0.81214
contig14680	0.010195	5.11126	0.998005	Y-linked	41.51	0.688902
contig14682	7.67002	12.0822	0.365178	Autosome-linked	40.7	0.65927	0.685845
contig14699	0.0190476	2.74571	0.993063	Y-linked	39	0.736598
contig1471	4.79255	5.76643	0.168887	Autosome-linked	37.37	0.627514	0.663575
contig1476	6.15025	6.66667	0.0774629	Autosome-linked	43.31	0.674374	0.690822
contig1481	3.54158	3.65955	0.0322352	Autosome-linked	52.43	0.887316	0.86049
contig1489	0.0332147	2.58244	0.987138	Y-linked	38.33	0.534843
contig1490	2.20452	2.11508	-0.0422886	Autosome-linked	65.22	0.875918	0.853062
contig14911	3.75617	1.89937	-0.977588	X-linked	53.87	0.810393	0.746852
contig14916	4.4307	2.62306	-0.689137	X-linked	42.45	0.897559	0.817084
contig14936	119.871	127.887	0.0626783	Autosome-linked	36.07	0.686626	0.677082
contig15002	4.83268	5.03007	0.0392412	Autosome-linked	36.71	0.574896	0.58585
contig15050	6.44076	8.54418	0.246181	Autosome-linked	41.12	0.645221	0.647717
contig15204	3.72029	3.59337	-0.0353187	Autosome-linked	54.16	0.816405	0.800588
contig1524	4.57442	5.01809	0.088414	Autosome-linked	43.79	0.879403	0.880918
contig15274	3.60088	1.8763	-0.919141	X-linked	40.07	0.855974	0.799055
contig1531	5.62887	3.03075	-0.857254	X-linked	41.37	0.875694	0.788089
contig1532	9.28987	7.90995	-0.174455	Autosome-linked	37.95	0.565208	0.624452
contig15350	5.35421	2.99171	-0.789679	X-linked	37.86	0.867369	0.746114
contig15381	4.83375	2.45667	-0.967605	X-linked	39.57	0.780054	0.74249
contig15382	10.5582	9.03972	-0.167974	Autosome-linked	39.03	0.627543	0.661301
contig15389	4.13599	4.30348	0.038921	Autosome-linked	39.57	0.830671	0.839809
contig15405	4.76299	4.89606	0.0271779	Autosome-linked	40.76	0.664927	0.685164
contig15414	5.77767	5.16733	-0.118116	Autosome-linked	43.29	0.739481	0.72956
contig15418	1.89531	1.76294	-0.0750845	Autosome-linked	63.95	0.839424	0.824686
contig1545_1	16.6308	17.0713	0.0258027	Autosome-linked	48.8	0.731599	0.748201
contig1545_2	7.81934	8.62845	0.0937722	Autosome-linked	42.42	0.622113	0.644329
contig15472	0	0		.	21.1
contig15592	6.09216	5.93764	-0.0260232	Autosome-linked	37.04	0.702346	0.720053
contig15607	4.58956	2.37722	-0.930639	X-linked	38.44	0.866787	0.791396
contig15623	5.68484	2.84649	-0.997138	X-linked	37.76	0.868859	0.802881
contig15689	5.30719	2.92883	-0.812053	X-linked	35.66	0.866526	0.753514
contig15714	4.59609	4.44133	-0.0348459	Autosome-linked	46.29	0.890843	0.88985
contig15768	2.28859	2.08091	-0.0998029	Autosome-linked	41.89	0.632978	0.667497
contig15784	2.8767	2.85307	-0.0082804	Autosome-linked	56.48	0.899254	0.869415
contig15860	5.93902	7.23984	0.179674	Autosome-linked	36.14	0.490069	0.496053
contig1591	5.03091	5.20462	0.0333759	Autosome-linked	41.51	0.854297	0.853565
contig1594	4.9726	2.62578	-0.893763	X-linked	39.39	0.829794	0.738591
contig16020	5.13349	2.72846	-0.881459	X-linked	38.46	0.875549	0.781981
contig16072	0.00058072	14.3037	0.999959	Y-linked	35.36	0.531274
contig16078	2.27594	2.10495	-0.0812344	Autosome-linked	64.1	0.81974	0.794143
contig16112	5.08984	2.71484	-0.87482	X-linked	36.17	0.938153	0.822888
contig16150	5.85185	7.94781	0.263715	Autosome-linked	38.14	0.608934	0.600049
contig16182	0.662562	1.00082	0.337982	Autosome-linked	39.59	0.62558	0.688683
contig1618_2	11.9761	15.0449	0.203975	Autosome-linked	40.59	0.56215	0.570271
contig1618_3	7.31428	11.2922	0.352273	Autosome-linked	38.23	0.617135	0.631352
contig16213	0.426277	2.09426	0.796455	.	38.45
contig16241	3.63521	3.94608	0.0787785	Autosome-linked	42.79	0.809614	0.77513
contig1626	5.20869	2.6399	-0.973062	X-linked	43.26	0.832967	0.802666
contig16360	5.60377	5.40881	-0.0360465	Autosome-linked	38.31	0.687292	0.725243
contig16420	2.72811	2.78568	0.0206692	Autosome-linked	59.08	0.85766	0.863097
contig16432	1.38126	1.38711	0.00422265	Autosome-linked	37.21	0.656291	0.646162
contig1646_2	12.0386	11.9848	-0.00449064	Autosome-linked	38.72	0.577975	0.599224
contig1648	3.20294	2.52763	-0.267168	Autosome-linked	39.18	0.57619	0.595728
contig16486	5.04444	5.56825	0.0940707	Autosome-linked	37.14	0.828944	0.832773
contig16527	4.84233	2.59418	-0.866612	X-linked	38.06	0.876792	0.781953
contig16550	2.82227	2.64976	-0.0651032	Autosome-linked	58.14	0.870018	0.874753
contig16560	4.39437	3.1385	-0.40015	Autosome-linked	37.85	0.734335	0.734629
contig16562	28.3821	29.6428	0.0425278	Autosome-linked	46.32	0.701827	0.70964
contig16571	5.23795	2.83543	-0.84732	X-linked	39.46	0.912743	0.799418
contig16674	5.22054	2.69272	-0.938764	X-linked	38.17	0.88075	0.759261
contig16693	9.60321	11.2929	0.149623	Autosome-linked	37.95	0.616297	0.626668
contig16735	86.8901	69.5604	-0.249131	Autosome-linked	35.58	0.642065	0.639856
contig1675	4.004	5.13922	0.220894	Autosome-linked	38.56	0.589579	0.601886
contig16788	5.24303	3.08089	-0.701788	X-linked	40.23	0.900528	0.77987
contig1678_1	12.4864	13.5108	0.0758163	Autosome-linked	37.07	0.601552	0.611009
contig1678_2	7.43636	9.16438	0.188559	Autosome-linked	44.86	0.638351	0.638144
contig16815	4.90641	5.35757	0.0842091	Autosome-linked	41.48	0.891868	0.884024
contig16884	3.71392	3.51384	-0.0569403	Autosome-linked	55.7	0.87748	0.888
contig168_1	3.87832	3.97837	0.0251504	Autosome-linked	39.57	0.61476	0.619643
contig168_3	7.03545	7.98112	0.118489	Autosome-linked	36.74	0.574545	0.56955
contig16959	1.68431	2.45946	0.315171	Autosome-linked	46.93	0.613643	0.605692
contig16984	8.84091	7.72755	-0.144076	Autosome-linked	38.27	0.685958	0.725613
contig17081	4.11874	3.52432	-0.168662	Autosome-linked	39.13	0.681314	0.707526
contig17096	1.16474	0.835256	-0.394474	Autosome-linked	34.89	0.636688	0.56609
contig17151	7.11467	6.76994	-0.0509206	Autosome-linked	38.18	0.603588	0.650123
contig17175	5.48467	2.905	-0.888009	X-linked	35.97	0.886752	0.821961
contig172	5.3361	3.0181	-0.768033	X-linked	36.06	0.90817	0.785425
contig17254	5.61707	2.77642	-1.02313	X-linked	38.1	0.759109	0.676576
contig1726	3.56166	3.42593	-0.0396188	Autosome-linked	54.55	0.832949	0.820554
contig17308	4.69059	2.41832	-0.939611	X-linked	37.61	0.91171	0.851151
contig1731	13.1677	21.4378	0.385771	Autosome-linked	40.9	0.601454	0.612894
contig17373	90.0095	68.1867	-0.320045	Autosome-linked	37.26	0.689965	0.69608
contig17396	4.75435	2.41232	-0.970862	X-linked	38.34	0.844565	0.754957
contig17432	0	0.307333	1	Y-linked	35.42	0.366056
contig17460	2.24697	2.10782	-0.0660166	Autosome-linked	59.04	0.86474	0.872021
contig17476	6.69351	8.22727	0.186425	Autosome-linked	36.44	0.533325	0.556121
contig17566	4.58686	2.26846	-1.02202	X-linked	41.34	0.862867	0.835422
contig17571	0	3.37821	1	Y-linked	39.42	0.458637
contig17589	0	2.69355	1	Y-linked	39.88	0.597291
contig17676	39.9754	39.9718	-8.98068e-05	Autosome-linked	55.6	0.574028	0.642794
contig1768	5.93928	7.60469	0.218998	Autosome-linked	39.67	0.577939	0.565361
contig17691	4.43186	4.61964	0.0406482	Autosome-linked	48.77	0.84598	0.842866
contig17719	2.76932	2.97064	0.0677696	Autosome-linked	61.68	0.854352	0.853269
contig17759	0.111614	1.70287	0.934455	.	42.88
contig17767	4.23484	2.43287	-0.740678	X-linked	42.14	0.789798	0.724396
contig17768	13.0432	10.9847	-0.18739	Autosome-linked	40.34	0.565904	0.610115
contig17797	5.38011	8.37728	0.357773	Autosome-linked	41.97	0.685211	0.681602
contig17807	5.58423	2.79032	-1.00128	X-linked	37.78	0.85829	0.76394
contig17814	2.50061	1.22364	-1.04359	X-linked	39.94	0.540652	0.385625
contig1785	5.1805	2.70916	-0.912219	X-linked	38.16	0.911185	0.81159
contig17961	0.694093	0.39135	-0.773585	X-linked	41.2	0.548148	0.563505
contig18043	3.55537	3.8828	0.0843286	Autosome-linked	43.31	0.838171	0.840184
contig1805	10.6885	11.7038	0.0867489	Autosome-linked	37.47	0.587867	0.605625
contig1808	5.35797	2.8861	-0.856473	X-linked	39.02	0.887073	0.779264
contig1811	5.6446	3.05403	-0.848243	X-linked	36.81	0.91358	0.796926
contig1822	5.25664	2.75246	-0.909797	X-linked	37.96	0.865298	0.781402
contig18233	5.64565	2.94185	-0.91908	X-linked	36.99	0.878449	0.775242
contig18242	13.584	15.1016	0.100488	Autosome-linked	43.35	0.610418	0.626329
contig18257	4.53522	2.4215	-0.872897	X-linked	38.03	0.892183	0.792255
contig1829	5.56855	2.77345	-1.00781	X-linked	38.66	0.809824	0.739853
contig18300	4.39514	4.26283	-0.0310374	Autosome-linked	35.67	0.614426	0.673713
contig18369	2.94697	1.79185	-0.644655	X-linked	41.02	0.793751	0.83617
contig1839_1	5.03414	4.62476	-0.0885214	Autosome-linked	47.23	0.855152	0.858372
contig18434	2.63861	1.53978	-0.713625	X-linked	37.93	0.853813	0.763398
contig1849	5.30464	2.73958	-0.936295	X-linked	41.54	0.884625	0.884207
contig18501	4.875	3.53993	-0.377146	Autosome-linked	38.44	0.604045	0.651746
contig18532	0.946541	0.138365	-5.84091	X-linked	38.38	0.569099	0.599013
contig18584	0.101061	23.2479	0.995653	Y-linked	38.09	0.514642
contig1860	4.16267	3.86835	-0.0760842	Autosome-linked	49.77	0.851357	0.873476
contig1863	4.18723	4.34724	0.0368081	Autosome-linked	48.41	0.843078	0.828369
contig18650	1.76929	1.97068	0.102193	Autosome-linked	39.38	0.662209	0.660252
contig18655	20.24	26.5229	0.236885	Autosome-linked	39.97	0.688287	0.698642
contig18694	2.74609	5.65197	0.514136	.	38.58
contig18711	0.0751244	2.12264	0.964608	Y-linked	39.45	0.717893
contig18716	24.3605	27.141	0.102448	Autosome-linked	40.1	0.59359	0.606635
contig1876	0.0148221	3.08564	0.995196	Y-linked	37.56	0.556233
contig18809	2.43961	2.45411	0.00590551	Autosome-linked	43.96	0.654523	0.573133
contig1880_1	2.75352	2.67732	-0.0284621	Autosome-linked	60.19	0.805747	0.813056
contig18848	5.2413	2.67208	-0.961505	X-linked	38.79	0.874249	0.811396
contig1890	4.62995	5.05541	0.0841597	Autosome-linked	37.86	0.652236	0.656088
contig18904	0	5.95429	1	Y-linked	39.11	0.53819
contig18914	4.53093	4.70833	0.0376777	Autosome-linked	40.71	0.879402	0.866624
contig1897	4.97799	2.44366	-1.0371	X-linked	42.21	0.854932	0.804907
contig18978	0	2.37215	1	Y-linked	36.61	0.544176
contig18_3	4.83958	2.52655	-0.915489	X-linked	38.73	0.843836	0.799421
contig19041	0.0447154	1.19377	0.962543	Y-linked	40.38	0.636335
contig1905	0.0863914	2.49274	0.965343	Y-linked	41.22	0.611129
contig1906	4.68505	2.42119	-0.935022	X-linked	40.67	0.86184	0.780361
contig19060	10.016	16.4519	0.391196	Autosome-linked	39.42	0.664492	0.683361
contig1909	2.60524	2.46162	-0.0583439	Autosome-linked	61.5	0.76308	0.725961
contig19151	2.89007	2.8034	-0.0309136	Autosome-linked	62.1	0.808415	0.801937
contig19285	6.51562	3.2822	-0.985141	X-linked	38.86	0.634209	0.686898
contig1929	3.82383	3.40155	-0.124143	Autosome-linked	44.83	0.810809	0.808571
contig19310	0.00074239	0.502598	0.998523	Y-linked	35.48	0.404722
contig19337	4.74232	2.358	-1.01116	X-linked	47.78	0.888049	0.848722
contig1937	3.90936	3.9898	0.0201609	Autosome-linked	50.96	0.8575	0.854678
contig193_2	5.67743	2.96836	-0.912647	X-linked	36.74	0.732307	0.727489
contig19438	4.1347	4.31187	0.0410886	Autosome-linked	41.52	0.8668	0.845131
contig19450	4.94885	2.3147	-1.13801	X-linked	35.66	0.872073	0.818086
contig1951	4.7857	4.96985	0.0370531	Autosome-linked	38.5	0.677863	0.684401
contig19511	4.75068	2.62918	-0.806906	X-linked	36.68	0.853483	0.754491
contig1958	0.660126	1.73328	0.619147	.	42.15
contig1960	3.83148	3.93733	0.0268836	Autosome-linked	42.88	0.833517	0.7812
contig19643	2.75915	2.71365	-0.0167659	Autosome-linked	60.14	0.848622	0.836039
contig1972	5.46053	2.98333	-0.830344	X-linked	36.2	0.87476	0.763843
contig1974	5.28124	5.70998	0.0750865	Autosome-linked	35.67	0.865951	0.866833
contig1978_1	13.0703	11.6926	-0.117826	Autosome-linked	44.84	0.669763	0.675679
contig1978_2	9.51748	11.3889	0.164319	Autosome-linked	37.5	0.687314	0.686092
contig19791	5.28466	4.60914	-0.14656	Autosome-linked	38.92	0.551212	0.622894
contig1984	9.46029	9.81317	0.0359597	Autosome-linked	42.68	0.702654	0.710215
contig1986_1	8.51697	7.05658	-0.206955	Autosome-linked	37.9	0.572782	0.585935
contig1986_3	4.54527	5.02861	0.0961167	Autosome-linked	40.15	0.657211	0.650543
contig19873	5.30236	5.93401	0.106446	Autosome-linked	42.71	0.888208	0.8807
contig19919	3.08362	3.09773	0.00455557	Autosome-linked	51.48	0.868182	0.868774
contig19980	3.91174	2.04605	-0.911853	X-linked	49.32	0.641917	0.652709
contig20002	6.81779	5.76295	-0.183039	Autosome-linked	46.63	0.645497	0.664113
contig20009	4.0994	1.9929	-1.057	X-linked	48.85	0.923811	0.826955
contig20026	5.15933	5.06067	-0.0194968	Autosome-linked	38.68	0.664346	0.598223
contig2006	11.3699	9.5037	-0.196366	Autosome-linked	40.48	0.601121	0.604919
contig20063	2.1578	2.01152	-0.0727193	Autosome-linked	36.53	0.625373	0.66536
contig20071	5.35235	2.80429	-0.908631	X-linked	39.18	0.877455	0.764452
contig20115	0.0248049	2.17057	0.988572	Y-linked	44.1	0.637695
contig20141	20.873	22.5158	0.0729611	Autosome-linked	39.49	0.650491	0.486126
contig2015	5.49251	5.8	0.0530156	Autosome-linked	35.6	0.86669	0.864833
contig20160	33.2109	32.8445	-0.0111535	Autosome-linked	38.94	0.615307	0.632752
contig2026	4.50309	5.03762	0.106108	Autosome-linked	38.34	0.654704	0.664604
contig20294	4.25061	2.2765	-0.86717	X-linked	46.68	0.888893	0.795366
contig203	1.59332	1.4833	-0.0741709	Autosome-linked	42.72	0.88866	0.890515
contig2032	1.20384	1.30781	0.0794972	Autosome-linked	46.14	0.876415	0.864412
contig20325	0.0480186	2.27226	0.978867	Y-linked	40.32	0.605424
contig20351	5.38864	2.79447	-0.928323	X-linked	39.96	0.723587	0.659748
contig20355	4.43004	4.68075	0.0535632	Autosome-linked	40.54	0.862859	0.869374
contig20361	5.43147	2.86431	-0.896258	X-linked	40.21	0.862991	0.781353
contig20386	2.27059	2.39895	0.0535046	Autosome-linked	58.9	0.848067	0.840189
contig20387	4.85787	4.32572	-0.12302	Autosome-linked	40.7	0.633741	0.674511
contig20400	23.8482	23.6901	-0.00667402	Autosome-linked	37.19	0.682267	0.697635
contig20434	10.593	11.146	0.0496169	Autosome-linked	38.72	0.55631	0.569192
contig20436	1.47717	0.896119	-0.648408	X-linked	38.55	0.736169	0.722834
contig20456	5.39394	2.82984	-0.906096	X-linked	37.3	0.880896	0.762902
contig20529	16.3953	21.2436	0.228224	Autosome-linked	38.83	0.526853	0.551508
contig20540	5.33606	5.43137	0.0175491	Autosome-linked	38.65	0.649898	0.663589
contig2057	2.4203	4.05964	0.403815	Autosome-linked	39.5	0.650255	0.663503
contig20579	4.67262	2.61409	-0.787476	X-linked	37.99	0.869449	0.856502
contig2059	3.2534	3.21657	-0.0114511	Autosome-linked	56.83	0.877388	0.875408
contig2064	4.27565	4.39102	0.0262752	Autosome-linked	44.73	0.700806	0.690998
contig2070	5.02711	5.21561	0.0361423	Autosome-linked	44.51	0.816871	0.811186
contig20742	3.31898	3.78834	0.123894	Autosome-linked	51.54	0.861667	0.841073
contig20829	3.83301	3.98795	0.0388506	Autosome-linked	52.72	0.861217	0.850449
contig20847	22.4185	25.3602	0.115997	Autosome-linked	40.04	0.638791	0.639321
contig2089	5.27786	2.66715	-0.978837	X-linked	40.19	0.914288	0.843898
contig20894	4.30876	4.914	0.123166	Autosome-linked	38.75	0.57293	0.569582
contig2097	4.23793	2.20428	-0.922593	X-linked	36.65	0.827107	0.747119
contig20987	4.67301	2.32036	-1.01392	X-linked	44.63	0.784448	0.814883
contig21003	64.1575	67.0864	0.0436592	Autosome-linked	42.46	0.62558	0.611671
contig21041	4.26638	4.38818	0.0277552	Autosome-linked	38.11	0.648736	0.655031
contig21111	0.936893	0.893204	-0.048913	Autosome-linked	38.74	0.720581
contig21143	4.08346	2.0516	-0.990372	X-linked	45.9	0.854652	0.799947
contig21188	3.56153	3.64465	0.0228046	Autosome-linked	53.99	0.852853	0.84502
contig21214	5.17775	2.73314	-0.894431	X-linked	39.77	0.823263	0.757665
contig21257	5.29422	2.7551	-0.921605	X-linked	40.04	0.863963	0.771772
contig21308	1.69613	1.63168	-0.0395034	Autosome-linked	47.51	0.691828	0.702294
contig2132_1	5.76556	4.87869	-0.181784	Autosome-linked	37.8	0.554494	0.596527
contig2132_2	5.94304	5.99625	0.00887412	Autosome-linked	38.35	0.654494	0.687003
contig2134	156.151	107.231	-0.456217	Autosome-linked	41.14	0.659753	0.727951
contig2143	0.447849	4.45376	0.899445	.	37.62
contig2147	5.56613	2.85338	-0.950713	X-linked	36.83	0.876422	0.785302
contig21474	1.07464	1.41518	0.240635	Autosome-linked	43.51
contig2153	6.67722	6.83966	0.0237508	Autosome-linked	35.65	0.635124	0.655598
contig21604	6.43066	5.68088	-0.131984	Autosome-linked	39.53	0.593697	0.643382
contig2164	3.83149	2.06674	-0.85388	X-linked	39.73	0.845757	0.753499
contig2167_1	5.13469	4.92611	-0.0423408	Autosome-linked	37.56	0.615462	0.651944
contig21721	0.0114858	61.7561	0.999814	Y-linked	42.15	0.533566
contig21786	26.5428	30.63	0.133438	Autosome-linked	39.75	0.549261	0.558648
contig21793	5.27637	2.70781	-0.948578	X-linked	37.96	0.764446	0.751736
contig21813	4.81975	2.58642	-0.863484	X-linked	38.29	0.851455	0.768606
contig21828	3.6974	3.91795	0.0562928	Autosome-linked	43.78	0.939966	0.949733
contig2193	2.64347	2.3299	-0.134587	Autosome-linked	45.14	0.665351	0.691259
contig2194	1.73924	1.0707	-0.624402	X-linked	44.74	0.508256	0.471549
contig2197_1	3.72317	3.78333	0.015902	Autosome-linked	38.29	0.572326	0.562008
contig2198	8.02178	8.08375	0.0076668	Autosome-linked	38.32	0.594986	0.610878
contig22106	0.014691	2.20162	0.993327	Y-linked	39.93	0.538772
contig2212	10.7871	11.937	0.0963238	Autosome-linked	36.63	0.670605	0.684537
contig22140	5.21339	2.84589	-0.831904	X-linked	36.57	0.893402	0.866034
contig22146	9.3433	5.30734	-0.760451	X-linked	40.29	0.620883	0.667995
contig22150	39.8657	56.7549	0.297582	Autosome-linked	37.32	0.544732	0.57811
contig22167	6.56164	8.89612	0.262415	Autosome-linked	38.1	0.733978	0.735975
contig2217_2	3.81543	4.50387	0.152855	Autosome-linked	43.19	0.718388	0.731475
contig2225	4.92535	2.62169	-0.878693	X-linked	39.12	0.888079	0.793645
contig2229_2	3.01166	1.85614	-0.622533	X-linked	44.19	0.802852	0.807466
contig22305	19.3386	17.3807	-0.112644	Autosome-linked	40.62	0.658479	0.674825
contig2236_1	8.86277	8.30461	-0.0672104	Autosome-linked	38.01	0.528625	0.541587
contig22378	10.1134	13.5825	0.25541	Autosome-linked	40.25	0.650594	0.664887
contig2240	5.16412	2.73214	-0.890134	X-linked	36.28	0.840468	0.705675
contig22413	8.67268	8.64089	-0.00367866	Autosome-linked	36.33	0.750126	0.75752
contig2256_1	4.37237	2.32714	-0.87886	X-linked	37.76	0.863973	0.752844
contig2260	2.21882	2.09138	-0.0609369	Autosome-linked	66.89	0.754542	0.717469
contig22630	2.62704	0.89963	-1.92013	X-linked	48.33	0.667377	0.724069
contig2272	1.85165	1.31282	-0.410435	Autosome-linked	47.54	0.695936	0.679777
contig2275	5.4982	2.9421	-0.868802	X-linked	41.54	0.895015	0.82856
contig2283_1	6.63511	8.30913	0.201467	Autosome-linked	37.96	0.611946	0.622793
contig2283_2	5.06534	3.16035	-0.602777	X-linked	39.29	0.58998	0.692308
contig22908	10.8927	9.35664	-0.164163	Autosome-linked	40.43	0.676228	0.685805
contig2291	3.81934	3.99909	0.0449464	Autosome-linked	45.74	0.869793	0.879759
contig2295_1	8.72779	8.16373	-0.0690922	Autosome-linked	39.1	0.585784	0.624506
contig2295_2	6.3427	6.48328	0.0216831	Autosome-linked	42.24	0.591656	0.606901
contig2302	4.53285	4.53647	0.000797236	Autosome-linked	40.57	0.60331	0.642835
contig2309	7.63469	5.48678	-0.39147	Autosome-linked	39.03	0.541774	0.613147
contig23109	5.69583	3.10833	-0.83244	X-linked	37.28	0.841979	0.767313
contig2311	1.38264	4.58619	0.698521	.	39.74
contig23123	1.4391	1.46795	0.0196507	Autosome-linked	38.23	0.767272	0.768617
contig23133	1.81289	1.58193	-0.146001	Autosome-linked	67.17	0.888327	0.841132
contig23162	7.66513	4.31874	-0.774853	X-linked	38.88	0.878586	0.818879
contig23166	5.26141	2.86111	-0.83894	X-linked	41.58	0.889885	0.808692
contig23221	10.5393	14.1431	0.254809	Autosome-linked	40.12	0.609884	0.633764
contig23268	4.88027	2.83908	-0.718961	X-linked	38.63	0.861544	0.741352
contig23269	31.176	31.6232	0.0141417	Autosome-linked	35.81	0.68835	0.717754
contig2328	0.0184719	2.65302	0.993037	Y-linked	41.19	0.649997
contig2329	10.4735	11.3716	0.0789773	Autosome-linked	39.21	0.601528	0.60935
contig2337	9.12016	8.81297	-0.0348573	Autosome-linked	38.2	0.576055	0.577256
contig23370	5.27483	2.78095	-0.896771	X-linked	37.73	0.876518	0.785331
contig23379	36.8321	22.7682	-0.6177	X-linked	36.3	0.575591	0.617518
contig2346_1	7.57745	9.2867	0.184053	Autosome-linked	37.72	0.571413	0.572936
contig2346_2	7.62324	7.94891	0.0409695	Autosome-linked	38.79	0.592456	0.594396
contig2347	3.09644	1.53467	-1.01767	X-linked	56.19	0.826422	0.791759
contig2348	2.07756	2.28696	0.0915642	Autosome-linked	47.7	0.814509	0.802273
contig23485	1.79208	1.29736	-0.381328	Autosome-linked	37.85	0.630341	0.712396
contig2354_1	9.07128	8.29689	-0.0933342	Autosome-linked	38.4	0.62243	0.631219
contig2354_2	7.83288	8.18211	0.0426819	Autosome-linked	37.33	0.549913	0.575514
contig23581	2.40561	1.39796	-0.720803	X-linked	36.7	0.60874	0.484611
contig23679	3.16888	3.18142	0.00394066	Autosome-linked	40.75	0.587161	0.656076
contig2369	5.63713	2.94356	-0.915069	X-linked	37.28	0.888827	0.83084
contig2372	5.07371	2.68148	-0.892134	X-linked	38.47	0.875346	0.800912
contig23744	8.74725	11.359	0.229926	Autosome-linked	38.81	0.611393	0.60794
contig23760	11.0449	13.807	0.200051	Autosome-linked	37.35	0.534031	0.556653
contig23858	2.30775	1.62817	-0.417391	Autosome-linked	50.94	0.680498	0.631834
contig23907	5.1494	2.71171	-0.898948	X-linked	37.71	0.821697	0.72428
contig23964	4.23494	2.41763	-0.75169	X-linked	40.03	0.634122	0.674881
contig23998	12.3773	7.37988	-0.677162	X-linked	38.34	0.602704	0.607904
contig24	5.07365	2.76431	-0.835414	X-linked	39.58	0.879598	0.78577
contig24080	9.84314	10.1972	0.0347185	Autosome-linked	38.8	0.594426	0.622725
contig24104	3.78763	1.97393	-0.918824	X-linked	50.33	0.901488	0.847267
contig24123	32.4918	41.5266	0.217566	Autosome-linked	40.37	0.551741	0.56769
contig24231	4.93902	5.45528	0.0946349	Autosome-linked	40.63	0.585213	0.576376
contig24250	0	0.265152	1	Y-linked	36.37	0.49839
contig24252	3.09683	3.1746	0.0245	Autosome-linked	51.73	0.913902	0.904667
contig24344	28.0497	22.7474	-0.233091	Autosome-linked	40.83	0.667041	0.684751
contig24359	3.17857	1.39098	-1.28514	X-linked	57.85	0.863328	0.730169
contig24446	11.7802	8.63003	-0.365022	Autosome-linked	40.19	0.605833	0.611099
contig24461	5.10764	2.70312	-0.889531	X-linked	44.93	0.776461	0.716074
contig24465	6.8271	6.1554	-0.109124	Autosome-linked	37.56	0.703191	0.713686
contig24472	4.51964	4.69939	0.0382511	Autosome-linked	39.1	0.595895	0.594564
contig2451	4.71825	2.73611	-0.724438	X-linked	37.76	0.87312	0.828542
contig24511	5.69831	2.96983	-0.918731	X-linked	37.73	0.875404	0.798532
contig2458	4.55969	2.33146	-0.955723	X-linked	41.96	0.845773	0.763021
contig2466	0.837433	1.01832	0.177632	Autosome-linked	43.71	0.534554	0.655077
contig2467	6.16985	6.65903	0.073462	Autosome-linked	40.04	0.90562	0.899385
contig2468	5.1979	2.74727	-0.892025	X-linked	38.12	0.871936	0.772392
contig24699	0.0244361	2.49687	0.990213	Y-linked	38.77	0.656644
contig24721	5.41379	2.92999	-0.847718	X-linked	36.86	0.810441	0.740836
contig2474	4.12333	3.72281	-0.107587	Autosome-linked	39.02	0.703416	0.703135
contig24792	3.05439	3.01709	-0.0123616	Autosome-linked	57.45	0.864099	0.859556
contig24835	8.41898	7.38889	-0.139411	Autosome-linked	36.62	0.670986	0.705982
contig2485	4.42524	2.42619	-0.823945	X-linked	39.32	0.825377	0.73528
contig2490	3.19191	3.08189	-0.035696	Autosome-linked	56.2	0.79796	0.791569
contig2494	8.70224	6.61792	-0.314951	Autosome-linked	43.91	0.741595	0.700635
contig2495	5.7298	6.22727	0.0798865	Autosome-linked	36.08	0.856486	0.861564
contig24964	16.7035	18.719	0.107672	Autosome-linked	36.95	0.737027	0.750527
contig2502	2.79152	2.68579	-0.0393677	Autosome-linked	62.62	0.834159	0.824656
contig25103	5.82613	2.96982	-0.961778	X-linked	36.62	0.821639	0.749656
contig25111	5.71274	2.98961	-0.910863	X-linked	37	0.883193	0.768415
contig2511_1	3.15959	3.5039	0.0982647	Autosome-linked	43.51	0.645189	0.66276
contig25238	6.81373	9.50392	0.283062	Autosome-linked	38.69	0.587208	0.638578
contig2527	4.50581	2.43786	-0.848261	X-linked	39.56	0.822792	0.704237
contig2537_2	5.80504	6.03605	0.0382714	Autosome-linked	39.04	0.680479	0.689935
contig25381	0.00495663	19.3965	0.999744	Y-linked	35.46	0.547482
contig2539	5.19334	2.75142	-0.887516	X-linked	39.03	0.901282	0.782701
contig25419	2.03583	5.91702	0.655936	.	37.58
contig2547	4.28817	4.84663	0.115225	Autosome-linked	39	0.67269	0.676033
contig2555	3.60036	3.87533	0.0709517	Autosome-linked	43.17	0.887517	0.886257
contig25573	1.8818	1.85461	-0.014659	Autosome-linked	38.31	0.667713	0.695185
contig25645	2.13188	1.99567	-0.0682524	Autosome-linked	66.4	0.813492	0.836794
contig25669	13.981	17.0398	0.17951	Autosome-linked	40.59	0.609077	0.664636
contig25856	0.161133	2.87981	0.944047	.	45.74
contig25857	273.072	323.258	0.155251	Autosome-linked	42.67	0.545008	0.547995
contig2587	3.55174	3.51642	-0.0100453	Autosome-linked	52.93	0.856993	0.842079
contig25940	3.04023	3.47044	0.123965	Autosome-linked	36.65	0.620837	0.666648
contig25951	2.84292	2.37389	-0.197577	Autosome-linked	34.93	0.61617	0.679025
contig25998	8.91577	10.2568	0.130742	Autosome-linked	39.62	0.740485	0.747921
contig2609	4.12417	4.54249	0.0920902	Autosome-linked	38.26	0.784852	0.756231
contig26178	114.962	122.531	0.0617699	Autosome-linked	42.52	0.547557	0.542095
contig26194	2.98502	2.94584	-0.0133007	Autosome-linked	59.83	0.919771	0.909155
contig2621	3.3257	3.03233	-0.0967483	Autosome-linked	49.93	0.838958	0.838602
contig26217	0.002331	2.55361	0.999087	Y-linked	43.28	0.569971
contig2624	4.16116	4.11905	-0.0102236	Autosome-linked	46.39	0.835037	0.826254
contig2629	1.1024	1.20551	0.0855302	Autosome-linked	49.47	0.855975	0.859217
contig262_1	4.85046	5.09337	0.0476914	Autosome-linked	40.08	0.704897	0.713326
contig262_2	4.91137	5.11249	0.0393388	Autosome-linked	40.21	0.657343	0.676372
contig26342	53.9849	58.319	0.0743169	Autosome-linked	37.6	0.679676	0.691475
contig2642	6.1606	6.41962	0.0403478	Autosome-linked	40.02	0.703849	0.717014
contig2654	3.74449	3.64992	-0.0259127	Autosome-linked	48.76	0.886348	0.8944
contig26560	2.94734	1.48691	-0.982192	X-linked	52.24	0.855522	0.723152
contig2666	3.03372	3.04662	0.00423358	Autosome-linked	54.56	0.871978	0.872367
contig2670	2.99683	1.60053	-0.872397	X-linked	39.56	0.503664	0.609753
contig2672	2.74538	2.52468	-0.0874159	Autosome-linked	56.79	0.828844	0.800043
contig2688	4.96568	2.72652	-0.821249	X-linked	39.96	0.856749	0.722839
contig27004	6.56838	7.57265	0.132619	Autosome-linked	37.22	0.526046	0.553507
contig2711	4.63567	2.48871	-0.86268	X-linked	45.28	0.866051	0.756902
contig27263	19.4645	20.5833	0.0543582	Autosome-linked	39.09	0.559048	0.567164
contig27361	4.69567	4.15746	-0.129457	Autosome-linked	37.94	0.710462	0.715466
contig27370	74.372	44.8731	-0.657385	X-linked	36.97	0.713277	0.722688
contig2744	3.14845	3.10609	-0.0136397	Autosome-linked	54.59	0.862771	0.847806
contig2749	0.320878	0.328588	0.0234657	Autosome-linked	54.62
contig27529	4.50049	2.30616	-0.951504	X-linked	46.7	0.768659	0.754523
contig2756_1	4.71333	4.94603	0.0470475	Autosome-linked	38.08	0.718878	0.718782
contig2756_2	13.1657	13.6287	0.0339721	Autosome-linked	39.04	0.629855	0.649006
contig27581	5.53627	7.78781	0.289111	Autosome-linked	39.1	0.643906	0.640465
contig2761_1	10.4185	10.1134	-0.0301644	Autosome-linked	37.95	0.588687	0.589945
contig2761_2	10.9716	11.6532	0.0584904	Autosome-linked	38.49	0.623253	0.644874
contig27842	3.56908	4.10307	0.130144	Autosome-linked	40.03	0.569058	0.60645
contig27852	3.87563	3.79104	-0.0223147	Autosome-linked	36.13	0.559785	0.617932
contig2787	2.26871	2.17513	-0.0430224	Autosome-linked	62.82	0.825031	0.812612
contig27950	9.33947	6.68712	-0.396636	Autosome-linked	39.08	0.597701	0.601703
contig2801	11.081	13.5094	0.179755	Autosome-linked	37.85	0.599439	0.596945
contig28123	9.73558	8.86859	-0.0977593	Autosome-linked	38.11	0.629173	0.642442
contig28154	3.82072	3.97742	0.039399	Autosome-linked	37.58	0.657966	0.646669
contig28186	3.68741	8.6433	0.573379	.	39.83
contig2819	17.0975	14.3051	-0.195203	Autosome-linked	39.38	0.645027	0.659035
contig28357	4.08883	3.83608	-0.0658876	Autosome-linked	39.59	0.680782	0.682429
contig2844	5.13918	5.32629	0.0351283	Autosome-linked	37.27	0.602706	0.625269
contig28446	23.6528	23.8044	0.00637136	Autosome-linked	38.25	0.735547	0.714393
contig2851	3.89394	3.6817	-0.0576464	Autosome-linked	53	0.819723	0.790992
contig28548	10.567	8.61642	-0.22638	Autosome-linked	36.65	0.695419	0.697648
contig2856	4.37274	4.74849	0.079131	Autosome-linked	37.81	0.604723	0.618345
contig2858	5.13004	2.79007	-0.838676	X-linked	37.1	0.890327	0.788186
contig2863	5.35163	2.90381	-0.84297	X-linked	39.88	0.898262	0.808064
contig2874	4.60457	2.64744	-0.739255	X-linked	36.56	0.87756	0.790903
contig28867	2.50426	1.19858	-1.08935	X-linked	36.82	0.4949
contig28879	6.53333	7.88936	0.171881	Autosome-linked	39.33	0.56351	0.586962
contig2888	7.00381	5.7448	-0.219156	Autosome-linked	38.26	0.592809	0.604843
contig2896	3.2296	3.44301	0.0619827	Autosome-linked	44.81	0.823365	0.825192
contig2899_1	8.61714	8.30054	-0.0381421	Autosome-linked	40	0.510634	0.523576
contig2899_2	4.1344	3.61669	-0.143145	Autosome-linked	41.07	0.583578	0.616311
contig2900	4.07518	1.97653	-1.06178	X-linked	46.96	0.664399	0.665195
contig2907	10.7459	4.14103	-1.59499	X-linked	40.45	0.665222	0.688494
contig2913	4.7467	2.5406	-0.868342	X-linked	43.19	0.843516	0.800391
contig2920	15.8911	16.8041	0.0543296	Autosome-linked	50.45	0.742611	0.750619
contig2927	4.19409	3.97217	-0.0558676	Autosome-linked	51.61	0.831579	0.836349
contig2939	5.99695	3.08761	-0.942264	X-linked	34.85	0.875691	0.803354
contig2945	5.87	5.63556	-0.0416009	Autosome-linked	38.94	0.693408	0.705222
contig2947	7.7863	8.00307	0.0270857	Autosome-linked	38.31	0.731189	0.768916
contig29498	7.21	7.81333	0.0772184	Autosome-linked	36.26	0.827347	0.819387
contig29523	0.0173333	2.568	0.99325	Y-linked	37.87	0.594412
contig2958	3.51965	3.26603	-0.077656	Autosome-linked	52.25	0.835048	0.852587
contig2963	4.9257	2.53302	-0.944594	X-linked	42.79	0.873556	0.814252
contig2964	4.5632	4.83024	0.0552848	Autosome-linked	39.77	0.715005	0.735481
contig2968	3.78131	2.11123	-0.791052	X-linked	46.4	0.877825	0.824364
contig2983_2	9.8851	10.6698	0.0735428	Autosome-linked	35.62	0.595	0.609784
contig2990	5.66322	3.03716	-0.86464	X-linked	39.76	0.874634	0.771168
contig2991_1	5.87424	4.31422	-0.361598	Autosome-linked	38.69	0.584695	0.652921
contig2991_2	5.26855	3.70626	-0.421528	Autosome-linked	39.38	0.572013	0.609674
contig2994	5.26706	2.58111	-1.04062	X-linked	36.56	0.79951	0.731551
contig3003	244.926	242.958	-0.00809675	Autosome-linked	37.01	0.718248	0.719095
contig3012	5.3769	2.75263	-0.953367	X-linked	34.88	0.830986	0.753341
contig30175	0.699909	0.974954	0.282111	Autosome-linked	36.04	0.593331	0.57911
contig30229	5.23657	2.94628	-0.777348	X-linked	39.36	0.868007	0.7587
contig30272	1.11068	1.5599	0.28798	Autosome-linked	39.95	0.636876
contig30320	2.54728	2.27003	-0.122132	Autosome-linked	36.71	0.553102	0.551429
contig3033	2.07883	2.03315	-0.0224689	Autosome-linked	49.51	0.76732	0.7618
contig3046	4.1697	4.26121	0.0214763	Autosome-linked	46.61	0.83843	0.806761
contig3050	6.13993	3.15042	-0.948921	X-linked	38.35	0.838792	0.75426
contig3056	5.12643	2.80811	-0.82558	X-linked	38.97	0.867546	0.804987
contig3062	5.84275	6.37763	0.0838687	Autosome-linked	37.98	0.588271	0.6067
contig30677	0.770513	1.04615	0.26348	Autosome-linked	38.53		0.613413
contig30768	7.69048	8.36429	0.0805579	Autosome-linked	39.64	0.701824	0.699112
contig3086	4.25747	4.55468	0.0652541	Autosome-linked	44.87	0.832627	0.819232
contig3093	5.40463	2.99106	-0.806926	X-linked	40.35	0.809564	0.768923
contig3096	3.28322	3.24357	-0.0122246	Autosome-linked	42.41	0.585089	0.598753
contig31085	5.2428	2.6322	-0.991797	X-linked	38.8	0.841861	0.743135
contig31131	8.16757	8.97838	0.090307	Autosome-linked	36.72	0.590339	0.582967
contig3120	2.83949	2.74361	-0.034946	Autosome-linked	62.84	0.852631	0.840954
contig3132	3.69956	3.99497	0.0739462	Autosome-linked	48.81	0.876525	0.872926
contig31332	4.09551	4.51903	0.0937184	Autosome-linked	42.41	0.66977	0.67313
contig3139_1	5.22793	5.30077	0.0137407	Autosome-linked	43.49	0.816305	0.834841
contig313_2	4.68113	2.49351	-0.877323	X-linked	37.24	0.876924	0.788892
contig3141	5.43698	2.92067	-0.86155	X-linked	36.86	0.8981	0.833632
contig3144	35.7999	29.6628	-0.206897	Autosome-linked	37.89	0.671761	0.680251
contig3145	6.43861	5.7345	-0.122785	Autosome-linked	38.42	0.592662	0.633585
contig3153	3.28544	3.23577	-0.0153498	Autosome-linked	51.39	0.779165	0.775354
contig3154	3.86163	2.912	-0.326108	Autosome-linked	43.66	0.757043	0.75869
contig3156	2.064	1.90676	-0.0824634	Autosome-linked	66.24	0.853449	0.849091
contig31575	0.506202	0.596899	0.151948	Autosome-linked	36.62	0.768014	0.757883
contig31634	3.92849	4.03664	0.0267936	Autosome-linked	45.16	0.886284	0.89821
contig3173	0	1.34656	1	Y-linked	35.37	0.41432
contig31820	3.62102	4.83705	0.251399	Autosome-linked	39.94	0.71476	0.690715
contig3183	4.54784	4.80408	0.0533393	Autosome-linked	40.94	0.748771	0.725698
contig31877	99.4916	78.8108	-0.26241	Autosome-linked	35.32	0.66384	0.679637
contig31899	1.9256	3.88244	0.504025	.	39.55
contig3195	4.14268	5.01287	0.173592	Autosome-linked	39.7	0.635137	0.648868
contig3200	3.6499	4.25382	0.141971	Autosome-linked	45.25	0.860132	0.833447
contig32064	0.00715072	2.11881	0.996625	Y-linked	36.73	0.624657
contig3209	4.72	4.76846	0.0101629	Autosome-linked	38.88	0.65332	0.651327
contig32105	4.71728	2.40925	-0.957986	X-linked	39.25	0.904288	0.800857
contig32130	7.1698	7.02894	-0.0200407	Autosome-linked	39.63	0.673489	0.694006
contig3218	5.60766	3.01104	-0.862365	X-linked	37.97	0.887554	0.762017
contig32226	17.5977	13.495	-0.304019	Autosome-linked	40.49	0.592263	0.596892
contig32293	11.9127	12.7717	0.0672524	Autosome-linked	38.76	0.576397	0.582331
contig32300	1.00744	0.619544	-0.626101	X-linked	40.04
contig32332	3.40315	4.35473	0.218516	Autosome-linked	39.83	0.675716	0.629962
contig3251	7.51876	7.0589	-0.0651462	Autosome-linked	40.9	0.646047	0.642319
contig3252	6.14127	6.25592	0.0183258	Autosome-linked	39.3	0.574963	0.58609
contig32613	2.04422	2.28037	0.103558	Autosome-linked	39.34	0.68285	0.700817
contig3263	35.9886	40.8367	0.118718	Autosome-linked	38.77	0.602818	0.628115
contig32669	40.4204	43.9698	0.0807232	Autosome-linked	41.63	0.589758	0.596994
contig32829	4.03405	1.86659	-1.16119	X-linked	49.22	0.830709	0.801152
contig3287	5.29565	2.74786	-0.927188	X-linked	41.1	0.888401	0.763506
contig3289	6.27217	3.21389	-0.951584	X-linked	54.21	0.869419	0.835689
contig3291	5.51437	7.63291	0.277553	Autosome-linked	38.99	0.617095	0.613642
contig33101	1.86898	3.74028	0.500309	.	38.43
contig3316	4.97312	2.64583	-0.879604	X-linked	40.96	0.881788	0.815113
contig3324	4.98624	4.72979	-0.054221	Autosome-linked	47.11	0.845342	0.842959
contig3326	5.53216	2.89522	-0.910789	X-linked	35.23	0.893426	0.813154
contig3329	4.65238	2.34402	-0.984788	X-linked	44.66	0.748079	0.799828
contig33298	1.799	0.975309	-0.844541	X-linked	38.73	0.619008	0.682597
contig33331	0.0176909	70.9078	0.999751	Y-linked	36.34	0.515903
contig3348	2.76012	2.64122	-0.0450166	Autosome-linked	63.17	0.812237	0.802683
contig3351	6.01545	3.04485	-0.975617	X-linked	36.76	0.851279	0.826357
contig33575	2.6506	5.11747	0.482048	Autosome-linked	40.97	0.627299	0.622592
contig3361	5.33828	2.76568	-0.930191	X-linked	37.8	0.899523	0.870251
contig3368	3.2787	3.32322	0.0133953	Autosome-linked	57.69	0.87081	0.836595
contig3369	5.00721	2.55269	-0.961543	X-linked	37.01	0.851234	0.766681
contig3370	0.799026	0.958507	0.166385	Autosome-linked	42.43
contig3374	5.48306	2.8623	-0.915617	X-linked	37.08	0.873592	0.778914
contig3379_1	5.93658	6.55104	0.0937955	Autosome-linked	40.65	0.648899	0.647579
contig3379_2	10.3819	11.3881	0.0883571	Autosome-linked	40.57	0.617572	0.623434
contig3386	5.12714	2.69964	-0.899191	X-linked	40.01	0.878398	0.820342
contig3389	4.93093	2.61712	-0.884108	X-linked	39.71	0.804076	0.737769
contig33942	3.94295	3.6029	-0.0943838	Autosome-linked	52.75	0.773414	0.795733
contig33966	0.158545	0.340806	0.534795	.	48.56
contig3401	0.0132784	2.61424	0.994921	Y-linked	41.85	0.659907
contig3406	5.17047	4.82066	-0.0725647	Autosome-linked	40.6	0.712023	0.686048
contig3411	1.72405	1.63674	-0.0533468	Autosome-linked	52.33	0.76904	0.763292
contig3426	4.31902	4.82004	0.103946	Autosome-linked	39.19	0.648505	0.64213
contig3427	5.41092	2.87668	-0.880962	X-linked	40.52	0.938872	0.853649
contig3435	0	2.13571	1	Y-linked	43.85	0.751828
contig3442	2.73252	2.73443	0.000700587	Autosome-linked	45.66	0.752532	0.744166
contig3450	4.72194	2.63094	-0.794771	X-linked	44.78	0.890358	0.822201
contig34617	3.49366	3.35659	-0.0408356	Autosome-linked	42.5	0.831126	0.84978
contig3464	4.31583	4.27133	-0.0104185	Autosome-linked	46.32	0.747688	0.722869
contig34768	3.50285	3.7265	0.0600153	Autosome-linked	37.98	0.889929	0.873494
contig3487	4.26416	2.30011	-0.853895	X-linked	43.23	0.88363	0.807222
contig3488	4.25959	2.20751	-0.929585	X-linked	48.39	0.866057	0.811176
contig3499	3.08215	4.48025	0.312059	Autosome-linked	39.2	0.691896	0.730709
contig3500	24.524	24.0347	-0.0203571	Autosome-linked	43.83	0.653264	0.668293
contig3504	5.10678	2.75691	-0.852354	X-linked	37.36	0.878791	0.779115
contig3506	4.50604	2.33306	-0.931389	X-linked	48.26	0.916711	0.848185
contig35117	6.52664	8.40335	0.223329	Autosome-linked	38.85	0.670217	0.693343
contig35165	4.26894	2.24784	-0.899133	X-linked	42.98	0.827311	0.729661
contig3522	1.8241	1.69287	-0.0775142	Autosome-linked	60.7	0.885387	0.9093
contig35238	2.33988	2.20833	-0.0595677	Autosome-linked	62.91	0.794346	0.784448
contig3540	2.69932	2.61042	-0.034059	Autosome-linked	54.69	0.852767	0.842788
contig3545	3.82739	1.89178	-1.02317	X-linked	52.7	0.810779	0.788539
contig3550	3.97506	3.84184	-0.0346754	Autosome-linked	38.82	0.634846	0.633307
contig35688	49.7722	53.0152	0.0611724	Autosome-linked	41.7	0.656058	0.663378
contig3570	5.67593	3.02093	-0.878865	X-linked	40.06	0.85477	0.771475
contig35758	1.57803	2.20754	0.285165	Autosome-linked	40.85	0.929381	0.908214
contig35762	22.3832	22.488	0.00466076	Autosome-linked	36.14	0.711315	0.713959
contig3587	3.06844	3.11899	0.0162053	Autosome-linked	55.84	0.840529	0.854187
contig359_1	5.42404	5.00397	-0.083947	Autosome-linked	38.51	0.618971	0.622988
contig3602	3.53951	1.67214	-1.11675	X-linked	37.15	0.884675	0.799911
contig36061	13.9997	10.9754	-0.275551	Autosome-linked	39.04	0.724876	0.733211
contig36071	17.3083	17.691	0.0216349	Autosome-linked	39.42	0.578376	0.596916
contig361	5.60843	2.95331	-0.899031	X-linked	35.88	0.87449	0.793021
contig3613	2.55535	2.45921	-0.0390954	Autosome-linked	61.02	0.813117	0.797666
contig3616	5.54277	2.69312	-1.05812	X-linked	38.16	0.841401	0.735489
contig3617	6.77487	7.02855	0.0360931	Autosome-linked	38.39	0.6374	0.661455
contig36329	24.274	25.225	0.0377023	Autosome-linked	42.09	0.439964	0.431799
contig3635	4.33534	2.30873	-0.8778	X-linked	41.69	0.894558	0.765875
contig3643	4.6058	4.77338	0.0351067	Autosome-linked	44.92	0.880431	0.878928
contig3645	4.44435	2.4414	-0.820408	X-linked	46.77	0.914967	0.880921
contig3657_2	7.84148	6.46605	-0.212717	Autosome-linked	39.21	0.6164	0.643058
contig36598	5.62938	6.49153	0.132811	Autosome-linked	38.83	0.632036	0.635562
contig3666	4.43532	2.26119	-0.961496	X-linked	45.85	0.779402	0.786104
contig36675	0.001443	2.43146	0.999407	Y-linked	37.81	0.591981
contig3668	4.82703	4.65551	-0.0368421	Autosome-linked	39.37	0.723283	0.735997
contig36720	0.562002	0.728669	0.228728	Autosome-linked	38.21	0.687604	0.710994
contig36780	5.79108	6.40063	0.0952323	Autosome-linked	40.02	0.524708	0.550357
contig3679	3.17415	3.29993	0.0381161	Autosome-linked	52.48	0.882744	0.858292
contig368	5.46759	4.98889	-0.095954	Autosome-linked	38.89	0.579166	0.620015
contig3690	5.4765	2.76838	-0.978234	X-linked	37.51	0.891125	0.868772
contig36909	0.00112233	0.765993	0.998535	Y-linked	35.33	0.448364
contig3704	5.09069	5.03333	-0.0113946	Autosome-linked	39.97	0.606575	0.64297
contig37172	19.4565	15.3251	-0.269589	Autosome-linked	36.54	0.582855	0.574731
contig3721	3.722	4.53465	0.179209	Autosome-linked	37.59	0.637551	0.646973
contig3729	5.19784	5.21235	0.00278373	Autosome-linked	39.69	0.625221	0.637551
contig3730	4.36971	4.29774	-0.0167464	Autosome-linked	49.51	0.798639	0.780528
contig3733	5.76043	3.10793	-0.85346	X-linked	37.63	0.89825	0.871328
contig3734	3.09051	2.96057	-0.0438891	Autosome-linked	57.83	0.809425	0.781832
contig37346	14.9381	15.4154	0.0309608	Autosome-linked	38.82	0.564408	0.576428
contig37365	3.18116	3.88325	0.1808	Autosome-linked	38.74	0.582914	0.645161
contig3748	2.89314	2.7528	-0.0509799	Autosome-linked	60.27	0.834686	0.846298
contig37508	36.5621	35.1277	-0.0408338	Autosome-linked	41.02	0.613451	0.633008
contig3754	3.81537	2.10714	-0.810683	X-linked	38.96	0.875202	0.73804
contig3772	0.0874923	2.49137	0.964882	Y-linked	42.28	0.624548
contig3776_1	9.64209	10.1758	0.0524488	Autosome-linked	42.08	0.675844	0.679412
contig3776_2	14.5397	16.7865	0.133848	Autosome-linked	41.67	0.658025	0.673294
contig3784	4.58419	4.65171	0.0145154	Autosome-linked	45.02	0.8251	0.817753
contig37880	155.42	157.011	0.0101324	Autosome-linked	37.88	0.602453	0.629973
contig3796	5.45435	2.98623	-0.826498	X-linked	36.62	0.862403	0.771106
contig3799	3.96761	2.13727	-0.856394	X-linked	47.79	0.897188	0.858232
contig3802	3.85004	1.96832	-0.956004	X-linked	41.55	0.903588	0.779828
contig38027	76.1487	67.7614	-0.123777	Autosome-linked	38.35	0.578677	0.583437
contig38143	6.91769	6.16616	-0.12188	Autosome-linked	38.19	0.63132	0.643998
contig38201	4.65574	4.85883	0.0417994	Autosome-linked	40.76	0.858202	0.867709
contig3828	4.49023	2.33935	-0.919434	X-linked	39.25	0.863914	0.714962
contig3830	5.09695	2.71514	-0.877232	X-linked	36.86	0.888773	0.78724
contig383_1	1.70699	2.60599	0.344975	Autosome-linked	45.37	0.744837	0.733019
contig3841	3.43602	3.27094	-0.050466	Autosome-linked	58.49	0.854847	0.846676
contig3850_1	2.56208	2.50126	-0.0243176	Autosome-linked	49.41	0.769714	0.780988
contig3850_2	4.77753	4.80231	0.00515996	Autosome-linked	43.57	0.737078	0.724629
contig3860_1	10.0376	10.1979	0.0157221	Autosome-linked	44.92	0.697875	0.70959
contig3871	5.4881	2.82882	-0.940067	X-linked	37.14	0.768183	0.695099
contig3881	7.86266	7.78059	-0.0105477	Autosome-linked	39.1	0.613075	0.642722
contig38853	5.42663	2.96098	-0.832713	X-linked	36.33	0.865233	0.787476
contig3886	2.99745	2.89089	-0.0368608	Autosome-linked	60.01	0.780464	0.795515
contig38880	8.21316	23.6745	0.65308	.	38.06
contig38901	2.47979	1.52553	-0.62553	X-linked	39.34	0.512765	0.605896
contig3901	2.18563	2.82435	0.226148	Autosome-linked	38.51	0.621023	0.639262
contig3903	5.31844	2.95374	-0.800579	X-linked	37.31	0.899247	0.829836
contig3904	5.75305	4.72425	-0.217768	Autosome-linked	38.23	0.675783	0.696438
contig3909	5.02506	2.69055	-0.867671	X-linked	39.03	0.883232	0.797028
contig39189	0.727307	2.31541	0.685884	.	39.29
contig39331	0.00230415	2.69201	0.999144	Y-linked	42.65	0.578429
contig396	4.99327	2.63677	-0.893707	X-linked	36.49	0.788806	0.706555
contig3970	4.20514	4.12121	-0.0203662	Autosome-linked	47.75	0.825848	0.804811
contig3981	4.59746	2.36619	-0.942977	X-linked	45.3	0.886511	0.870364
contig39863	4.26791	4.20833	-0.0141575	Autosome-linked	39.8	0.678234	0.713855
contig39887	2.21396	0.712329	-2.10806	X-linked	43.96	0.694143	0.684299
contig3989	4.52214	2.38143	-0.89892	X-linked	43.14	0.871917	0.802337
contig4010	5.08443	5.42913	0.0634915	Autosome-linked	42.77	0.645878	0.651045
contig4012	5.10951	5.23292	0.0235838	Autosome-linked	40.75	0.62575	0.637996
contig40157	2.93961	5.13446	0.427474	Autosome-linked	40.09	0.715191	0.647321
contig4020	5.48153	3.02706	-0.810841	X-linked	36.47	0.88202	0.859896
contig4023	2.57168	2.08065	-0.236003	Autosome-linked	39.23	0.667911	0.703251
contig4026	5.87793	3.36111	-0.748806	X-linked	39.18	0.606686	0.669701
contig4028	3.8928	3.83291	-0.015625	Autosome-linked	48.7	0.845646	0.841525
contig40316	4.77514	5.37859	0.112194	Autosome-linked	40.66	0.596733	0.628164
contig4036	5.1695	2.60236	-0.986464	X-linked	37.61	0.830628	0.71754
contig40435	0.0964506	0.0640432	-0.506024	X-linked	38.99
contig40467	2.10938	1.78516	-0.181619	Autosome-linked	35.52	0.538798
contig4054	4.31755	2.2529	-0.916435	X-linked	38.17	0.894356	0.803925
contig4062	0.478382	0.0613668	-6.79545	X-linked	39.43
contig4069	4.53042	4.13375	-0.0959587	Autosome-linked	39.25	0.61736	0.654464
contig40692	2.44462	2.46293	0.00743386	Autosome-linked	59.66	0.890636	0.879661
contig40713	31.1381	36.6829	0.151155	Autosome-linked	36.79	0.661673	0.679305
contig40809	3.85185	3.78171	-0.0185469	Autosome-linked	51.07	0.899095	0.908008
contig4092	3.22313	3.57529	0.0984971	Autosome-linked	39.9	0.656436	0.645868
contig4095	3.02531	1.52292	-0.986516	X-linked	43.68	0.842048	0.633363
contig4104	4.94055	5.10137	0.0315253	Autosome-linked	39.54	0.616551	0.6354
contig4109	3.84364	1.89056	-1.03307	X-linked	50.16	0.910479	0.731776
contig4115	18.4066	15.4175	-0.193878	Autosome-linked	34.75	0.607481	0.63427
contig412	0.0200114	2.67124	0.992509	Y-linked	52.02	0.80961
contig41243	1.9932	2.28458	0.12754	Autosome-linked	54.64	0.924104	0.902393
contig4126	3.26316	1.58604	-1.05742	X-linked	56.64	0.789094	0.771048
contig41379	1.33983	2.22511	0.39786	Autosome-linked	38.26	0.672248	0.716853
contig4175	5.33728	2.92805	-0.822813	X-linked	37.25	0.92324	0.832257
contig4176	5.18225	2.66667	-0.943344	X-linked	36.45	0.86109	0.792967
contig4177	0.0957324	2.90427	0.967037	Y-linked	36.87	0.712039
contig4180	3.48564	3.53867	0.0149875	Autosome-linked	47.54	0.752431	0.744626
contig41802	24.8392	20.2465	-0.226841	Autosome-linked	40.6	0.6463	0.647579
contig41847	0.906627	1.93298	0.53097	.	39.33
contig4193	5.24636	2.96615	-0.768742	X-linked	39.22	0.890178	0.800736
contig4204	4.6763	2.44147	-0.915367	X-linked	37.71	0.84274	0.760511
contig4205	5.38068	2.83998	-0.894619	X-linked	37.51	0.814983	0.73991
contig42123	23.761	22.4566	-0.0580857	Autosome-linked	39.09	0.63424	0.655766
contig4224	4.33721	4.82413	0.100934	Autosome-linked	38.94	0.64043	0.660528
contig42371	12.9162	10.614	-0.216907	Autosome-linked	36.56	0.647985	0.66074
contig4246	5.37251	2.95053	-0.820862	X-linked	41.53	0.869304	0.79515
contig4252	4.94358	4.92744	-0.00327462	Autosome-linked	45.63	0.862751	0.865235
contig42529	3.77136	0.962696	-2.9175	X-linked	38.24	0.630149
contig4256	5.28076	2.82407	-0.86991	X-linked	36.21	0.844925	0.782356
contig42674	10.3857	13.9642	0.256264	Autosome-linked	36.02	0.498784	0.555427
contig4273	4.29685	2.09932	-1.04678	X-linked	48.6	0.888812	0.873438
contig4276	5.95799	4.99758	-0.192175	Autosome-linked	46.38	0.709809	0.718792
contig42885	1.87487	0.895385	-1.09393	X-linked	39.21	0.709628	0.727814
contig42954	4.08713	5.71813	0.285232	Autosome-linked	39.23	0.72748	0.719102
contig42958	4.42378	3.4397	-0.286092	Autosome-linked	39.04	0.652388	0.703778
contig4296	6.72271	5.52788	-0.216147	Autosome-linked	39.85	0.644323	0.677666
contig4300	5.03758	6.04061	0.166048	Autosome-linked	38.24	0.572947	0.587629
contig4305	3.89682	3.76923	-0.033849	Autosome-linked	49.73	0.769774	0.768883
contig4315	4.74159	2.45373	-0.932398	X-linked	44.93	0.798931	0.753888
contig4321	5.71451	2.93956	-0.944003	X-linked	35.67	0.880091	0.784903
contig4325	3.3664	3.19637	-0.0531967	Autosome-linked	58.39	0.874151	0.858074
contig4333	4.37642	4.52427	0.0326783	Autosome-linked	38.87	0.674551	0.681608
contig4337	3.69702	3.55064	-0.0412256	Autosome-linked	54.37	0.865559	0.843211
contig4341	3.30158	3.23373	-0.0209816	Autosome-linked	57.42	0.789385	0.784968
contig4351	0.0103093	2.6197	0.996065	Y-linked	37.17	0.61631
contig43514	4.95602	1.85139	-1.67692	X-linked	39.86	0.502629	0.565826
contig4354	3.59514	3.92226	0.083402	Autosome-linked	50.05	0.8706	0.884144
contig43548	6.00929	4.10471	-0.464	Autosome-linked	40.36	0.556033	0.658304
contig4356	4.92404	2.32423	-1.11857	X-linked	45.83	0.764268	0.78041
contig43598	5.51331	4.26944	-0.291344	Autosome-linked	36.53	0.654783	0.677698
contig43735	3.33473	1.7423	-0.913987	X-linked	46.43	0.789186	0.628388
contig4377	5.47747	2.97258	-0.842663	X-linked	36.5	0.885958	0.796015
contig43909	16.1888	18.0343	0.102332	Autosome-linked	36.54	0.602314	0.627035
contig4391	5.52963	2.69012	-1.05553	X-linked	40.61	0.822979	0.764923
contig4392	2.31047	3.35542	0.311421	Autosome-linked	54.04	0.860002	0.778349
contig4399	5.28711	2.74409	-0.926727	X-linked	47.1	0.782169	0.776784
contig44018	5.32508	2.71535	-0.961106	X-linked	35.58	0.855165	0.846648
contig4403	0.00985663	128.51	0.999923	Y-linked	36.56	0.548226
contig4408	5.06719	6.52051	0.222884	Autosome-linked	38.64	0.567359	0.579002
contig441	0.0142276	3.2439	0.995614	Y-linked	34.88	0.600701
contig4410	4.6515	2.51382	-0.850376	X-linked	42.18	0.839308	0.823939
contig4412	4.42838	4.65361	0.0483999	Autosome-linked	45.98	0.797278	0.790159
contig4415	5.21923	2.61305	-0.997372	X-linked	38.16	0.865758	0.768053
contig4419	4.7708	2.38773	-0.998051	X-linked	37.27	0.80307	0.716387
contig4426	3.77188	3.17542	-0.187837	Autosome-linked	38.24	0.579668	0.630003
contig4427	5.71746	2.84688	-1.00833	X-linked	37.13	0.909041	0.800499
contig442_2	7.43973	7.2432	-0.0271337	Autosome-linked	44.9	0.666185	0.676385
contig4430	17.6748	19.162	0.0776097	Autosome-linked	38.67	0.602761	0.61813
contig4433	4.65395	4.79032	0.0284685	Autosome-linked	44.66	0.893186	0.848194
contig4435	2.94068	1.49435	-0.967864	X-linked	39.7	0.848866	0.796893
contig44352	8.83676	9.67157	0.0863153	Autosome-linked	43.18	0.561143	0.566592
contig44398	4.69236	4.97847	0.0574697	Autosome-linked	38.76	0.607274	0.606959
contig4440	1.44776	1.5597	0.0717703	Autosome-linked	36.03	0.445445	0.529535
contig4441	5.69971	3.02113	-0.886617	X-linked	36.16	0.884291	0.837189
contig4445	3.98364	1.93743	-1.05614	X-linked	48.56	0.820541	0.739835
contig44547	1.62532	1.68718	0.0366641	Autosome-linked	39.45	0.629123	0.523964
contig4467_1	0.0158588	2.26182	0.992988	Y-linked	38.05	0.579884
contig4467_2	5.19691	5.69548	0.087539	Autosome-linked	38.14	0.622034	0.651609
contig4495	3.10375	3.02148	-0.0272282	Autosome-linked	59.07	0.881025	0.874184
contig4501	3.22806	3.40513	0.0520004	Autosome-linked	52.76	0.886252	0.875096
contig4502	5.56106	2.97265	-0.870738	X-linked	36.34	0.908618	0.808121
contig45072	4.9913	5.14589	0.0300413	Autosome-linked	43.68	0.868798	0.886101
contig4515	1.7849	1.79882	0.00773552	Autosome-linked	66.57	0.818676	0.814366
contig4516	5.71517	2.90423	-0.96788	X-linked	36.69	0.768462	0.704525
contig4524_1	18.7781	17.4024	-0.0790541	Autosome-linked	46.21	0.746847	0.754195
contig4524_2	4.55136	4.70796	0.033262	Autosome-linked	48.22	0.720545	0.723262
contig4527	5.31027	2.83594	-0.872491	X-linked	39.09	0.833255	0.758626
contig4532	4.75498	2.48488	-0.913567	X-linked	40.22	0.8814	0.818584
contig4541	4.19627	2.17822	-0.926469	X-linked	48.48	0.865434	0.801775
contig4547	5.46313	2.81785	-0.938759	X-linked	36.79	0.854453	0.732703
contig4554	5.04425	2.69854	-0.869254	X-linked	37.95	0.903013	0.818023
contig4556	4.10611	4.58728	0.104892	Autosome-linked	42.65	0.605444	0.641981
contig4564	4.63811	2.36208	-0.963569	X-linked	43.77	0.754233	0.683436
contig4565	12.7747	14.9511	0.145568	Autosome-linked	45.64	0.709774	0.71449
contig4585	4.79322	4.93836	0.0293891	Autosome-linked	47.28	0.881633	0.889949
contig45854	5.24	2.67667	-0.957659	X-linked	42.49	0.705874	0.665261
contig4586	3.63087	1.95073	-0.861287	X-linked	42.52	0.872415	0.7848
contig4588	13.0128	10.8868	-0.195289	Autosome-linked	38.84	0.6954	0.721821
contig4602	3.51473	3.52229	0.0021458	Autosome-linked	52.6	0.880432	0.855669
contig4606	2.73264	2.83668	0.0366744	Autosome-linked	52.73	0.854258	0.842327
contig4615	4.54143	5.83719	0.221984	Autosome-linked	39.45	0.624759	0.631661
contig46172	0.273585	0.27673	0.0113636	Autosome-linked	36.65
contig46244	7.94088	13.7172	0.421102	Autosome-linked	40.14	0.527156	0.620025
contig4631	3.40822	3.67763	0.0732555	Autosome-linked	43.19	0.619825	0.627992
contig4657	4.94063	2.63256	-0.876743	X-linked	39.97	0.895936	0.820243
contig46600	0.00742009	2.73345	0.997285	Y-linked	43.31	0.66394
contig4671	5.67986	3.00301	-0.89139	X-linked	36.47	0.917213	0.812582
contig4683	5.41652	2.70011	-1.00603	X-linked	38.95	0.882362	0.855929
contig4686	64.8272	65.7682	0.0143088	Autosome-linked	45.32	0.678452	0.690096
contig4690	0.00526316	3.0193	0.998257	Y-linked	36.52	0.42379
contig4729	0.0371686	121.384	0.999694	Y-linked	41.59	0.582355
contig4731	4.46764	2.40453	-0.858008	X-linked	36.55	0.847	0.836847
contig474	3.27588	3.25846	-0.00534624	Autosome-linked	53.64	0.834944	0.827379
contig4743	0.0786052	2.91017	0.972989	Y-linked	36.54	0.610773
contig4744	3.89733	3.87874	-0.00479216	Autosome-linked	54.51	0.876265	0.867311
contig4746	7.62537	8.57195	0.110427	Autosome-linked	39.11	0.596672	0.616421
contig4747	4.21118	2.17637	-0.934955	X-linked	43.72	0.908483	0.837669
contig4751	5.26641	2.63853	-0.995961	X-linked	37.43	0.85594	0.774024
contig4753_2	1.05187	1.27563	0.175404	Autosome-linked	43.06		0.673579
contig4755	0.0877736	2.88889	0.969617	Y-linked	37.45	0.595211
contig47818	1.73607	1.67956	-0.0336486	Autosome-linked	66.61	0.768632	0.761418
contig4787	0.00465549	13.0739	0.999644	Y-linked	37.14	0.494271
contig4788	3.7489	3.64748	-0.027807	Autosome-linked	37.15	0.80896	0.812544
contig4795	5.36063	2.72208	-0.96931	X-linked	38.17	0.818276	0.726934
contig4803	2.94986	2.68077	-0.100378	Autosome-linked	62.31	0.87568	0.881524
contig4814	1.1479	0.391069	-1.93527	X-linked	39.57	0.74197	0.72556
contig4818	5.2125	2.79479	-0.865076	X-linked	37.64	0.88912	0.750997
contig48241	9.34688	8.11307	-0.152076	Autosome-linked	38.24	0.714201	0.724824
contig4838	4.97526	2.54098	-0.95801	X-linked	42.38	0.800028	0.72268
contig48423	3.67669	4.12412	0.10849	Autosome-linked	50.46	0.891724	0.90593
contig4845	4.63565	5.45705	0.150521	Autosome-linked	42.39	0.826417	0.801352
contig4852	7.15985	5.7442	-0.246447	Autosome-linked	38.46	0.64969	0.671102
contig4861	3.53146	3.57577	0.0123922	Autosome-linked	54.1	0.868982	0.85106
contig4867	4.61557	2.39175	-0.929784	X-linked	43.82	0.863899	0.807594
contig4868	0.133191	2.81937	0.952759	Y-linked	38.91	0.658579
contig4876	2.99561	3.81228	0.21422	Autosome-linked	41.15	0.564102	0.553612
contig4879	5.63795	3.00134	-0.878476	X-linked	36.75	0.871822	0.766401
contig4880	5.22132	2.75543	-0.894922	X-linked	38.31	0.887335	0.855852
contig4888	5.46234	5.96394	0.0841059	Autosome-linked	39.42	0.849878	0.853717
contig4899	2.54859	2.40164	-0.0611848	Autosome-linked	61.4	0.862823	0.857402
contig4907	8.51697	7.8529	-0.0845641	Autosome-linked	38.81	0.607605	0.611891
contig4915_2	0.64004	0.45308	-0.412643	Autosome-linked	48.22	0.790315	0.804376
contig4923	0.00770519	4.58157	0.998318	Y-linked	38.41	0.665724
contig4927	4.60942	2.64894	-0.740103	X-linked	40.46	0.906364	0.824554
contig49309	12.4372	12.245	-0.0156931	Autosome-linked	39.05	0.606165	0.634928
contig4937	1.97569	1.9687	-0.0035521	Autosome-linked	63.06	0.737211	0.721084
contig4938	5.76441	6.90334	0.164983	Autosome-linked	38.42	0.594328	0.583664
contig4943	4.92897	2.5815	-0.909343	X-linked	42.48	0.895345	0.87451
contig4949	3.92675	4.64331	0.154321	Autosome-linked	39.42	0.892673	0.856592
contig4954	4.32839	2.26432	-0.911558	X-linked	44.32	0.845261	0.813142
contig4987	5.61677	3.02302	-0.857997	X-linked	37.01	0.881652	0.847868
contig4993	2.82757	2.77695	-0.0182311	Autosome-linked	60.64	0.797324	0.799912
contig5010	4.41107	2.42413	-0.819651	X-linked	42.82	0.855938	0.763618
contig5023	4.51235	4.72219	0.0444371	Autosome-linked	38.2	0.613274	0.620519
contig50262	5.71833	5.97587	0.0430969	Autosome-linked	41.03	0.902183	0.899716
contig5030	0.262811	2.38509	0.889811	.	38.59
contig5041	2.64734	2.9958	0.116316	Autosome-linked	35.6	0.524464	0.61678
contig5046	6.16616	6.62776	0.0696459	Autosome-linked	39.83	0.691794	0.679811
contig5049	4.48134	2.44303	-0.834335	X-linked	45.29	0.847813	0.809361
contig5050	3.87939	4.48538	0.135104	Autosome-linked	38.69	0.678094	0.683561
contig5057	10.7654	11.1713	0.0363335	Autosome-linked	40.22	0.60135	0.635973
contig50703	19.6178	16.3116	-0.20269	Autosome-linked	37.43	0.670655	0.68222
contig50748	85.6179	43.6927	-0.959545	X-linked	35.16	0.715992	0.708032
contig5076	1.98026	1.96933	-0.00555084	Autosome-linked	58.62	0.858763	0.834822
contig50775	5.25362	2.64674	-0.984942	X-linked	41.88	0.844644	0.781284
contig5089	5.54343	2.97475	-0.863497	X-linked	36.62	0.789946	0.741746
contig5090	3.87452	2.05894	-0.88181	X-linked	48.81	0.915719	0.871353
contig5095	5.46131	5.84328	0.0653699	Autosome-linked	44.24	0.88254	0.861356
contig51004	1.79576	2.11464	0.150797	Autosome-linked	39.58	0.688061	0.708433
contig51079	0.00397382	2.9986	0.998675	Y-linked	40.98	0.508363
contig5125	8.17321	7.58966	-0.0768877	Autosome-linked	39.34	0.634949	0.659386
contig51284	3.61703	3.94494	0.0831215	Autosome-linked	41.61	0.866047	0.870633
contig5137	4.05376	1.71667	-1.36142	X-linked	44.03	0.86101	0.856554
contig5144	5.05913	2.78144	-0.818891	X-linked	42.59	0.915289	0.939167
contig5146_1	3.99174	4.29467	0.0705358	Autosome-linked	38.48	0.585889	0.619043
contig5148	5.36116	2.83907	-0.88835	X-linked	39.17	0.908839	0.814516
contig5150	1.6253	1.85044	0.121668	Autosome-linked	43.84	0.668337	0.746967
contig51507	34.6359	37.004	0.0639968	Autosome-linked	38.73	0.654593	0.670721
contig51589	4.49245	5.0522	0.110793	Autosome-linked	37.82	0.745579	0.748218
contig5164	0.31	0.519167	0.402889	Autosome-linked	38.77	0.826886	0.703117
contig5172	4.4837	2.19697	-1.04086	X-linked	45.41	0.779993	0.664798
contig51777	2.74411	2.9629	0.0738422	Autosome-linked	50.28	0.822302	0.841488
contig5184	4.30645	4.37537	0.0157523	Autosome-linked	46.97	0.893451	0.884041
contig5189	5.05193	5.75644	0.122386	Autosome-linked	42.26	0.621941	0.660131
contig5198	5.41115	2.71078	-0.996165	X-linked	38.12	0.806314	0.728371
contig519_2	5.90281	2.88798	-1.04392	X-linked	37.12	0.845301	0.78861
contig52	5.11433	4.75114	-0.0764442	Autosome-linked	39.19	0.546056	0.560211
contig5212	9.03059	10.897	0.171278	Autosome-linked	38.21	0.705905	0.735197
contig5218	2.9341	2.93695	0.000969455	Autosome-linked	57.53	0.794726	0.76934
contig52182	5.30788	2.81281	-0.88704	X-linked	37.43	0.848501	0.760489
contig5229	5.63732	2.88611	-0.953261	X-linked	35.5	0.885672	0.808591
contig5232	5.25996	2.62772	-1.00172	X-linked	40.23	0.823367	0.78206
contig5264	2.06696	1.98585	-0.0408438	Autosome-linked	67.26	0.760753	0.721138
contig5284	5.12092	2.93856	-0.74266	X-linked	40.63	0.87566	0.796652
contig5287	4.34326	2.22403	-0.95288	X-linked	46.11	0.818831	0.792674
contig52872	1.48374	1.59553	0.0700637	Autosome-linked	34.96	0.653169
contig5295	3.32562	4.05338	0.179543	Autosome-linked	39.17	0.664562	0.656928
contig52961	0.0041958	32.1478	0.999869	Y-linked	42.43	0.545808
contig53095	97.5198	101.529	0.0394899	Autosome-linked	41.82	0.580886	0.579166
contig5317	4.52381	4.77031	0.0516735	Autosome-linked	40.71	0.846607	0.839566
contig5319	2.85904	2.62811	-0.0878709	Autosome-linked	37.86	0.631904	0.627254
contig5323	4.70263	4.80679	0.0216707	Autosome-linked	43.38	0.85138	0.866479
contig5324	4.91976	2.6676	-0.844269	X-linked	39.37	0.852909	0.754771
contig5331	5.60599	2.87451	-0.950242	X-linked	35.79	0.869993	0.813916
contig5346	4.74617	2.77812	-0.708414	X-linked	43.9	0.807935	0.802062
contig5359	4.57174	2.29703	-0.990288	X-linked	50.85	0.896579	0.833052
contig536	9.5426	9.11714	-0.0466658	Autosome-linked	38.38	0.564493	0.575004
contig5370	4.39502	5.96085	0.262687	Autosome-linked	37.85	0.654111	0.664416
contig5378	3.46883	3.79075	0.084923	Autosome-linked	52.94	0.845257	0.834976
contig5388_2	6.85098	7.799	0.121557	Autosome-linked	39.34	0.59633	0.591201
contig5392	5.53685	2.95716	-0.872356	X-linked	35.9	0.891833	0.798201
contig5398	4.00824	2.11922	-0.891377	X-linked	40.8	0.867942	0.773987
contig5410	3.2527	4.18934	0.223578	Autosome-linked	43.95	0.732622	0.755704
contig5412	4.64642	2.61099	-0.779562	X-linked	37.69	0.877467	0.752202
contig541_1	15.5207	16.5216	0.0605842	Autosome-linked	40.44	0.629071	0.645882
contig541_2	7.74835	8.20282	0.0554042	Autosome-linked	50.17	0.737808	0.753439
contig544	0	2.90894	1	Y-linked	35.13	0.547147
contig5441	4.51512	2.32263	-0.943965	X-linked	46.43	0.905296	0.893634
contig5458	4.40077	4.41646	0.00355394	Autosome-linked	47.52	0.869526	0.873748
contig54595	1.62099	3.53606	0.541582	.	38.43
contig54650	3.11869	1.42256	-1.19231	X-linked	40.48	0.525047	0.645153
contig5469	5.30275	2.73199	-0.940987	X-linked	36.89	0.874478	0.77369
contig5475	5.39565	2.89268	-0.865276	X-linked	36.79	0.869048	0.78468
contig5481	5.58682	2.77118	-1.01604	X-linked	38.01	0.903595	0.809129
contig5484	3.02049	2.9536	-0.022646	Autosome-linked	52.61	0.793233	0.776175
contig5486	5.26457	2.61111	-1.01622	X-linked	36.08	0.847285	0.780601
contig5491	2.39349	2.07934	-0.151084	Autosome-linked	48.45	0.594711	0.602723
contig54911	2.76468	2.52046	-0.0968979	Autosome-linked	62.66	0.852851	0.874027
contig5493	11.4695	12.8609	0.108186	Autosome-linked	38.76	0.563029	0.565099
contig5510	3.5605	1.80452	-0.973108	X-linked	43.3	0.782982	0.644481
contig5511	0.769967	0.0707155	-9.88824	X-linked	45.86
contig5512	5.2931	2.90747	-0.820518	X-linked	36.41	0.862118	0.757722
contig5518	4.91194	4.54726	-0.0801969	Autosome-linked	41.65	0.7191	0.753539
contig5539_1	5.07695	5.49271	0.0756922	Autosome-linked	37.17	0.645901	0.641488
contig5551	4.09917	4.16346	0.0154415	Autosome-linked	47.55	0.817972	0.808349
contig55588	8.67497	7.90868	-0.0968914	Autosome-linked	42.1	0.601578	0.615576
contig5561	6.14226	5.15256	-0.19208	Autosome-linked	37.99	0.582431	0.631181
contig5567	5.39985	3.04205	-0.775069	X-linked	38.27	0.848697	0.742795
contig5574	4.23923	2.19686	-0.929675	X-linked	37.27	0.83639	0.756462
contig5578	5.5976	3.80981	-0.469259	Autosome-linked	38.38	0.614708	0.715202
contig5582	3.07822	3.26534	0.057303	Autosome-linked	49.6	0.815919	0.816926
contig5587	5.12998	5.37838	0.0461858	Autosome-linked	43.8	0.84507	0.834343
contig5591	4.99708	2.5499	-0.959713	X-linked	43.1	0.766245	0.699698
contig5596	5.46059	2.7512	-0.984805	X-linked	35.71	0.862037	0.778079
contig56086	9.82899	10.9087	0.098977	Autosome-linked	46.21	0.699338	0.694106
contig5616	12.6084	12.6176	0.000731698	Autosome-linked	39.6	0.605596	0.641275
contig5620	4.07466	2.09855	-0.941653	X-linked	47.32	0.817646	0.782241
contig56220	15.1231	27.1643	0.443275	Autosome-linked	39.41	0.642322	0.659578
contig5623	3.59548	3.31596	-0.084296	Autosome-linked	52.86	0.840932	0.855436
contig5625	4.80229	2.59345	-0.851698	X-linked	41.09	0.878924	0.771704
contig56398	6.70524	9.20888	0.271872	Autosome-linked	38.9	0.605284	0.635409
contig5654	2.79831	1.53988	-0.817225	X-linked	42.91	0.569839	0.652087
contig5669	4.99699	2.79433	-0.788263	X-linked	41.96	0.884333	0.816756
contig5687	1.32212	1.68063	0.213317	Autosome-linked	48.42	0.690121	0.635994
contig56896	6.58058	5.01569	-0.311998	Autosome-linked	40.63	0.574671	0.633181
contig5692	5.71453	2.91041	-0.963481	X-linked	39.58	0.924506	0.835305
contig5693	4.52969	4.60339	0.0160104	Autosome-linked	45.33	0.938556	0.93372
contig5694	14.5158	19.4447	0.253482	Autosome-linked	38.48	0.740434	0.746235
contig5695	0.0598639	2.36327	0.974669	Y-linked	40.42	0.607855
contig57136	0.00120773	2.72464	0.999557	Y-linked	36.67	0.551133
contig57153	0.00161812	0.00762829	0.787879	.	57.33
contig5735	8.22923	8.13161	-0.0120058	Autosome-linked	46.21	0.61469	0.634933
contig57434	0.624309	0.511971	-0.219424	Autosome-linked	41.61
contig5746	4.55991	2.35545	-0.935892	X-linked	41.65	0.877351	0.80265
contig574_1	5.09942	5.28434	0.0349936	Autosome-linked	42.88	0.818011	0.794131
contig5777	3.21708	3.51635	0.0851091	Autosome-linked	41.01	0.62936	0.67226
contig5781	42.9478	38.8754	-0.104756	Autosome-linked	35.53	0.642315	0.657558
contig5784	4.01721	5.02899	0.201189	Autosome-linked	38.64	0.551536	0.578558
contig57868	2.94991	2.6414	-0.116798	Autosome-linked	38.27	0.753639	0.770924
contig5790	2.7711	2.76993	-0.000421238	Autosome-linked	58.72	0.828799	0.807194
contig5792	0.874459	1.01984	0.142554	Autosome-linked	39.13	0.64099
contig5793	8.08297	9.21786	0.123118	Autosome-linked	46.05	0.624155	0.633933
contig5799	2.65184	1.28397	-1.06534	X-linked	59.82	0.848424	0.837101
contig58061	0.00337838	18.7849	0.99982	Y-linked	36.5	0.561016
contig5821	4.1967	2.1169	-0.982473	X-linked	42.64	0.707594	0.721363
contig58237	5.06078	4.83529	-0.0466342	Autosome-linked	40.31	0.594282	0.584992
contig5831	5.09599	2.76734	-0.841474	X-linked	37.19	0.902271	0.789482
contig5842	5.34536	2.93947	-0.818477	X-linked	36.33	0.911551	0.880931
contig5847	5.09524	2.72062	-0.87282	X-linked	37.19	0.823463	0.76723
contig5852	2.81143	2.65654	-0.0583066	Autosome-linked	60.68	0.878458	0.887806
contig5859	4.29698	2.212	-0.942572	X-linked	49.98	0.760906	0.721126
contig5864	5.25704	2.79844	-0.878558	X-linked	37.24	0.900921	0.876587
contig5867	5.10542	2.6225	-0.946775	X-linked	40.15	0.865568	0.794195
contig5869	5.44064	2.83566	-0.918653	X-linked	35.58	0.877729	0.786046
contig5877	5.45109	2.75521	-0.978466	X-linked	37.05	0.925593	0.793928
contig5882	4.78662	5.38756	0.111542	Autosome-linked	44.39	0.788241	0.784583
contig5893	4.93492	2.5761	-0.915653	X-linked	42.83	0.886611	0.823228
contig5898	3.35431	3.5734	0.0613137	Autosome-linked	46.15	0.825265	0.822701
contig5903	7.71329	8.30912	0.071708	Autosome-linked	40.49	0.725974	0.736814
contig5919	3.87896	4.2448	0.0861846	Autosome-linked	49.23	0.87277	0.854287
contig5922	5.33251	2.89136	-0.844288	X-linked	36.44	0.851883	0.724758
contig59363	5.43275	2.93129	-0.853367	X-linked	38.54	0.904358	0.802283
contig5939	4.24437	2.07537	-1.04511	X-linked	44.7	0.913509	0.887345
contig59534	5.78726	6.99729	0.172928	Autosome-linked	39.24	0.621326	0.698708
contig5954	5.09432	2.69595	-0.889617	X-linked	38.14	0.775471	0.664967
contig5958	5.53174	3.05507	-0.810677	X-linked	39.45	0.882422	0.756083
contig5959	3.6922	3.78683	0.0249903	Autosome-linked	42.96	0.811004	0.815943
contig5964	5.68991	3.00847	-0.891298	X-linked	37.6	0.920135	0.810175
contig598_1	6.26897	6.1	-0.0277005	Autosome-linked	37.17	0.713028	0.721932
contig5996	2.23453	2.28329	0.0213561	Autosome-linked	61.25	0.922703	0.927773
contig6007	3.24536	3.20215	-0.0134951	Autosome-linked	57.51	0.877381	0.868579
contig600_2	26.6471	27.5907	0.0342018	Autosome-linked	39.39	0.768556	0.758471
contig6019	2.98569	3.83947	0.22237	Autosome-linked	40.65	0.689482	0.685766
contig60235	9.27329	8.24523	-0.124685	Autosome-linked	38.1	0.744184	0.76529
contig60248	27.6722	28.8794	0.0417995	Autosome-linked	41.07	0.640761	0.659203
contig6045	5.42819	2.946	-0.842559	X-linked	40.52	0.907598	0.83173
contig6047	10.7981	9.46184	-0.141223	Autosome-linked	39.87	0.603566	0.64043
contig60545	11.0551	5.94063	-0.860927	X-linked	40.49	0.572716	0.606583
contig6055	2.9233	2.81174	-0.0396793	Autosome-linked	59.83	0.862286	0.852635
contig6056	4.88272	2.40569	-1.02965	X-linked	39.94	0.837047	0.723307
contig60580	12.544	10.1415	-0.236899	Autosome-linked	36.31	0.584785	0.575288
contig6059	4.27343	2.25439	-0.8956	X-linked	41.17	0.868958	0.775695
contig6069	3.77414	3.7225	-0.0138709	Autosome-linked	51.11	0.868227	0.865533
contig6071	4.02173	2.16832	-0.854769	X-linked	40.17	0.9336	0.834495
contig6087	5.34845	6.10988	0.124622	Autosome-linked	37.75	0.651618	0.642161
contig6101	0.289402	0.679801	0.574284	.	41.03
contig6102	3.95934	2.07949	-0.903999	X-linked	44.42	0.811216	0.771437
contig6107	0.0332809	2.7251	0.987787	Y-linked	40.12	0.61336
contig61088	38.6152	32.8897	-0.174082	Autosome-linked	41.77	0.628702	0.633613
contig61226	0	0.534508	1	Y-linked	35.18
contig6125	4.0358	2.12407	-0.900029	X-linked	38.32	0.867511	0.787814
contig6145	7.23986	7.53968	0.0397661	Autosome-linked	40.65	0.683501	0.70814
contig6158	5.84203	2.9328	-0.991963	X-linked	42.14	0.855581	0.77445
contig6162	2.84263	3.38669	0.160648	Autosome-linked	39.89	0.839754	0.8432
contig6163	1.35903	3.08129	0.558942	.	39.15
contig6171	5.40685	2.79464	-0.934718	X-linked	38.12	0.938663	0.821434
contig6178	2.80087	1.35714	-1.0638	X-linked	47.76	0.856359	0.763159
contig6193	0.738452	1.00687	0.266584	Autosome-linked	41.82	0.62242	0.709605
contig62037	0.0145688	2.37413	0.993864	Y-linked	40.17	0.705298
contig6223	5.19571	5.58263	0.0693069	Autosome-linked	37.07	0.870961	0.87409
contig623	3.40159	3.61629	0.0593705	Autosome-linked	52.19	0.749942	0.722115
contig6255	3.05045	2.90098	-0.0515217	Autosome-linked	59.63	0.857895	0.834073
contig6257	2.90362	2.81308	-0.0321855	Autosome-linked	59.35	0.828855	0.810587
contig6265	4.57971	2.46206	-0.860111	X-linked	42.34	0.87777	0.781266
contig6274	4.41717	4.47694	0.0133494	Autosome-linked	39.73	0.864185	0.861861
contig62777	23.1232	21.0876	-0.0965312	Autosome-linked	37.86	0.729423	0.72426
contig6281	8.14843	9.03648	0.0982739	Autosome-linked	39.01	0.578117	0.59983
contig62865	2.30908	3.54382	0.348421	Autosome-linked	40.08	0.547971	0.585441
contig63041	3.29067	1.87547	-0.754582	X-linked	51.67	0.865904	0.858108
contig6307	5.41073	2.93616	-0.842794	X-linked	37.93	0.844348	0.765757
contig6311	5.15956	2.84719	-0.812156	X-linked	38.92	0.908633	0.804355
contig6317	5.46645	7.00605	0.219753	Autosome-linked	38.98	0.636418	0.654204
contig6318	5.00243	5.40998	0.0753317	Autosome-linked	37.4	0.584373	0.613293
contig6321	4.85217	2.61158	-0.857941	X-linked	37.87	0.887152	0.883595
contig63237	3.01447	1.55988	-0.932502	X-linked	46.31	0.737276	0.687747
contig63244	7.53071	7.36532	-0.0224548	Autosome-linked	39	0.604408	0.621997
contig6329	4.70008	2.56245	-0.834213	X-linked	41.62	0.782219	0.732545
contig6331	5.7363	6.19034	0.0733463	Autosome-linked	42.42	0.632178	0.6258
contig6336	0.0145478	3.16983	0.995411	Y-linked	39.49	0.594884
contig6342	5.24614	2.85151	-0.839774	X-linked	37.8	0.877719	0.861494
contig6344	5.01449	2.52818	-0.983439	X-linked	45.58	0.925427	0.813946
contig6349	5.52151	2.92473	-0.887868	X-linked	38.2	0.877301	0.776608
contig635	3.59432	1.92673	-0.865501	X-linked	47.3	0.850565	0.760216
contig6357	5.38368	2.85178	-0.887829	X-linked	38.25	0.824707	0.76861
contig6370	2.37794	2.23049	-0.0661066	Autosome-linked	62.95	0.71524	0.69358
contig6374	0.00280112	2.52801	0.998892	Y-linked	39.56	0.62736
contig63741	7.5398	8.50166	0.113138	Autosome-linked	40.46	0.696891	0.704362
contig6392	4.05875	2.12306	-0.911749	X-linked	45.67	0.85972	0.788873
contig6394	3.36317	3.13339	-0.0733331	Autosome-linked	52.79	0.803956	0.787869
contig64004	2.39271	2.98771	0.19915	Autosome-linked	39.47	0.615171	0.667165
contig6414	5.87814	4.93067	-0.192159	Autosome-linked	41.16	0.703901	0.716153
contig6421	3.28771	1.6249	-1.02333	X-linked	55.93	0.860929	0.82362
contig6428	4.27711	4.52521	0.0548269	Autosome-linked	46.12	0.880572	0.85958
contig64339	0.815657	0.659091	-0.237548	Autosome-linked	34.67	0.689536
contig6464	5.06252	2.64283	-0.915568	X-linked	43.68	0.901586	0.795823
contig64694	54.3605	51.5884	-0.0537351	Autosome-linked	40.24	0.625475	0.632984
contig6476	3.48812	3.84082	0.0918293	Autosome-linked	42.57	0.905315	0.901783
contig6482	5.36118	2.71711	-0.973123	X-linked	38.84	0.855737	0.764907
contig6488	4.86041	5.45126	0.108389	Autosome-linked	42.22	0.867617	0.835572
contig6493	5.62083	3.21534	-0.74813	X-linked	34.63	0.904081	0.80823
contig6499	4.94709	5.41123	0.0857733	Autosome-linked	44.23	0.904551	0.906842
contig6502	3.81788	3.84992	0.00832019	Autosome-linked	50.8	0.879491	0.875168
contig65029	0.169014	1.35759	0.875504	.	40.95
contig6503	4.17516	2.19331	-0.903591	X-linked	49.58	0.814231	0.808971
contig6513	3.30076	3.27222	-0.00872155	Autosome-linked	53.68	0.864116	0.836339
contig6531	5.06856	3.07565	-0.647963	X-linked	36.32	0.876875	0.759409
contig6535	4.26792	4.3219	0.0124887	Autosome-linked	39.05	0.669756	0.678402
contig65390	6.68333	7.20057	0.0718333	Autosome-linked	39.99	0.673988	0.707826
contig6541	0.0519497	2.5439	0.979579	Y-linked	39.3	0.601461
contig6543	5.33776	2.81368	-0.897078	X-linked	36.99	0.881427	0.78163
contig6547	3.20995	3.35225	0.0424494	Autosome-linked	50.7	0.888599	0.878875
contig6551	4.43882	4.43674	-0.000470469	Autosome-linked	44.58	0.832092	0.836875
contig6574	5.21101	2.77217	-0.879757	X-linked	38.21	0.883124	0.800274
contig6583	5.19916	3.07595	-0.690261	X-linked	37.53	0.883069	0.764749
contig6591	4.97583	2.79771	-0.778536	X-linked	38.03	0.876325	0.772411
contig6608	1.13608	1.35972	0.164481	Autosome-linked	48.53	0.643537	0.700726
contig6617	5.19037	2.74235	-0.892668	X-linked	44.7	0.744693	0.733576
contig6622	3.41752	3.39442	-0.0068067	Autosome-linked	58.06	0.833481	0.835539
contig6625	5.42611	2.74944	-0.97353	X-linked	42.14	0.794066	0.755238
contig6634	4.93437	5.33592	0.0752549	Autosome-linked	38.39	0.616861	0.634876
contig6645	9.6523	7.76868	-0.242463	Autosome-linked	35.52	0.568919	0.600283
contig6648	2.98462	1.69988	-0.755789	X-linked	37.24	0.870091	0.73815
contig6654	3.6314	3.66675	0.00963898	Autosome-linked	52.81	0.867311	0.859086
contig6655	4.11863	4.16879	0.0120309	Autosome-linked	50.7	0.874323	0.868992
contig6667	3.05103	3.08537	0.0111285	Autosome-linked	59.93	0.836855	0.814333
contig6670	6.16398	6.41129	0.0385744	Autosome-linked	42.07	0.672572	0.677084
contig6685	2.95856	3.18048	0.0697742	Autosome-linked	52.77	0.683526	0.634616
contig6690	9.59532	13.0312	0.263664	Autosome-linked	39.14	0.676002	0.69401
contig6695	0	5.42151	1	Y-linked	36.74	0.498272
contig67061	15.1014	11.4816	-0.315276	Autosome-linked	34.97	0.684311	0.682908
contig6711	4.68675	3.78067	-0.239661	Autosome-linked	38.95	0.758866	0.706842
contig6728	4.10135	4.05489	-0.0114566	Autosome-linked	48.53	0.843921	0.842347
contig6731	5.35577	2.9222	-0.832785	X-linked	39.2	0.842216	0.751049
contig6740	2.40128	2.41156	0.00426494	Autosome-linked	50.95	0.835392	0.824464
contig6747	0.738499	0.651735	-0.133127	Autosome-linked	49.27	0.588035	0.640094
contig6748	2.89687	2.97229	0.0253751	Autosome-linked	54.6	0.83417	0.813355
contig6751	4.32217	4.28198	-0.00938743	Autosome-linked	48.73	0.823329	0.805998
contig6754	4.988	2.87076	-0.73752	X-linked	38.61	0.881599	0.851615
contig67559	3.52209	1.80054	-0.956134	X-linked	43.34	0.808576	0.74794
contig6768	47.6548	41.4842	-0.148747	Autosome-linked	43.03	0.578538	0.611208
contig67739	2.68734	2.30827	-0.164222	Autosome-linked	38.35	0.750179	0.779302
contig67813	0.272186	0.308983	0.119089	Autosome-linked	45.58	0.874612	0.877331
contig68013	3.68883	3.13043	-0.178377	Autosome-linked	40.7	0.677943	0.715937
contig68029	0.546157	0.61005	0.104734	Autosome-linked	45.65		0.249444
contig6807	4.24311	4.48645	0.0542406	Autosome-linked	38.5	0.820388	0.825547
contig6808	41.6674	48.9056	0.148004	Autosome-linked	38.09	0.580657	0.584047
contig6811	0.165729	3.41443	0.951462	Y-linked	46.87	0.65062
contig6813	4.53122	2.45661	-0.844503	X-linked	36.82	0.887055	0.810473
contig6830	3.88555	4.00391	0.029561	Autosome-linked	47.17	0.662223	0.62581
contig6849	3.2135	3.50689	0.0836606	Autosome-linked	38.56	0.61266	0.619759
contig68491	21.3818	23.7656	0.100307	Autosome-linked	41.91	0.605734	0.621829
contig6855	5.33816	2.96945	-0.79769	X-linked	36.22	0.786268	0.715972
contig6857	5.23565	2.5011	-1.09334	X-linked	39.44	0.857929	0.78113
contig6886	3.4073	3.70953	0.081473	Autosome-linked	49.7	0.880874	0.859313
contig6888	3.84979	1.96349	-0.960683	X-linked	41.06	0.836084	0.718502
contig68_2	5.78003	2.98198	-0.938318	X-linked	36.57	0.860741	0.764832
contig690	3.42445	3.5514	0.0357456	Autosome-linked	38.35	0.620625	0.607346
contig6901	4.90618	2.67138	-0.836571	X-linked	41.49	0.858854	0.796954
contig6906	3.62727	1.7829	-1.03448	X-linked	46.48	0.791205	0.744008
contig69078	0.41129	0.493728	0.166969	Autosome-linked	37.39	0.695327
contig6908	2.76306	2.63408	-0.0489659	Autosome-linked	61.26	0.815528	0.814303
contig6911	2.3986	2.25287	-0.0646835	Autosome-linked	51.97	0.867801	0.869819
contig6912	5.01245	2.7816	-0.802	X-linked	36.89	0.876576	0.77203
contig6915	5.1661	2.5821	-1.00073	X-linked	38.5	0.881476	0.752982
contig6919	4.69335	4.00168	-0.172846	Autosome-linked	38.07	0.648021	0.668453
contig6931	5.08629	2.74936	-0.849991	X-linked	35.59	0.854577	0.757128
contig6938	4.91204	5.04861	0.0270518	Autosome-linked	38.99	0.559267	0.585934
contig6952	2.77356	2.84484	0.0250554	Autosome-linked	51.32	0.844683	0.839438
contig6956	4.99498	2.54167	-0.965238	X-linked	36.5	0.853786	0.796885
contig6962	4.85759	2.53678	-0.914867	X-linked	38.54	0.847397	0.75558
contig6977	0.314774	0.429438	0.267009	Autosome-linked	50.09	0.833644
contig6982	3.36964	3.46782	0.0283117	Autosome-linked	55.01	0.864268	0.860364
contig69842	8.20594	10.5287	0.220609	Autosome-linked	36.25	0.636036	0.610892
contig6998	3.21111	1.57816	-1.03472	X-linked	40.04	0.892272	0.80314
contig6999_1	0.915374	0.953197	0.0396803	Autosome-linked	45.34	0.800249	0.740158
contig6999_2	5.56805	6.01807	0.0747785	Autosome-linked	39.15	0.824613	0.797195
contig700	13.2727	13.9014	0.0452311	Autosome-linked	38.17	0.660309	0.670673
contig7002	58.2031	61.0549	0.0467087	Autosome-linked	35.51	0.645366	0.629502
contig70075	3.70072	4.12814	0.103538	Autosome-linked	39.97	0.660545	0.692318
contig7014	0.0475638	2.46365	0.980694	Y-linked	39.93	0.636351
contig7017	3.11939	3.10629	-0.00422003	Autosome-linked	55.42	0.809591	0.78671
contig7033	4.90636	3.59118	-0.366222	Autosome-linked	38.16	0.542524	0.626828
contig7039	0	0		.	44.21
contig7061	4.73264	4.67448	-0.012442	Autosome-linked	39.65	0.677066	0.698202
contig7084	5.2642	6.06019	0.131347	Autosome-linked	36.58	0.766834	0.726627
contig7087	5.81046	3.04902	-0.905681	X-linked	36.03	0.894581	0.735964
contig7099	2.37271	2.3301	-0.018287	Autosome-linked	59.28	0.854742	0.841316
contig7129	5.03333	5.14456	0.0216205	Autosome-linked	37.09	0.78547	0.777687
contig7141	4.26626	2.11773	-1.01454	X-linked	51.66	0.762841	0.798646
contig7142	3.83472	2	-0.917358	X-linked	50.95	0.889777	0.854561
contig7149	5.2911	3.19538	-0.655859	X-linked	40.03	0.829124	0.738223
contig7151	5.44523	3.23709	-0.682137	X-linked	36.28	0.873899	0.765842
contig7157	5.59549	2.67675	-1.09041	X-linked	38.39	0.886659	0.795241
contig7162	5.57512	3.02646	-0.842124	X-linked	36.86	0.887477	0.78097
contig7177	5.5146	3.00712	-0.833847	X-linked	36.15	0.883306	0.759937
contig7178	6.51582	7.96341	0.18178	Autosome-linked	43.85	0.698238	0.693406
contig7180	7.23147	6.80472	-0.062713	Autosome-linked	39.42	0.642958	0.642973
contig71903	2.20754	2.87057	0.230976	Autosome-linked	38.9	0.594792	0.538256
contig7198	4.88546	2.62452	-0.861469	X-linked	39.33	0.887983	0.794558
contig71988	3.93643	2.37743	-0.655746	X-linked	38.29	0.895027	0.777723
contig7202	5.55278	2.92003	-0.901621	X-linked	38.19	0.910786	0.799907
contig7205	1.90112	1.87011	-0.0165799	Autosome-linked	65.92	0.724253	0.737721
contig7211	4.27315	2.28665	-0.868736	X-linked	37.41	0.89142	0.795454
contig7213	0.923896	0.850076	-0.0868397	Autosome-linked	36.66	0.562363
contig7230	0.920043	0.940654	0.0219116	Autosome-linked	46.44	0.642076	0.637859
contig7231	5.48106	2.94639	-0.860265	X-linked	39.62	0.885464	0.779704
contig7240	35.8598	35.8628	8.59027e-05	Autosome-linked	44.36	0.601884	0.618669
contig7249	4.25285	2.2065	-0.927419	X-linked	49.36	0.87103	0.852919
contig7254	3.36873	1.76598	-0.907572	X-linked	38.91	0.541283	0.62077
contig7260	82.3813	106.518	0.226595	Autosome-linked	38.38	0.766526	0.765258
contig7264	3.26444	1.54856	-1.10805	X-linked	51.76	0.749247	0.684878
contig7274	3.54854	3.47193	-0.0220641	Autosome-linked	51.41	0.801567	0.771324
contig7294	4.89071	2.63798	-0.853962	X-linked	38.02	0.859327	0.772895
contig7295	2.66258	2.54825	-0.0448652	Autosome-linked	55.38	0.853295	0.853899
contig73012	2.59058	1.89058	-0.370257	Autosome-linked	39.16	0.685733	0.692462
contig7303	5.13437	2.69238	-0.907001	X-linked	41.94	0.848533	0.751868
contig7304	1.91958	1.74951	-0.0972098	Autosome-linked	67.61	0.815063	0.756016
contig7310	3.6985	2.00843	-0.841492	X-linked	44.35	0.873508	0.737944
contig7312	0.0378352	2.40469	0.984266	Y-linked	37.21	0.564139
contig7315	5.58047	2.99761	-0.861638	X-linked	40.37	0.88295	0.764371
contig7352	2.67371	2.77934	0.0380068	Autosome-linked	39.18	0.810866	0.800786
contig7353	5.36792	2.83464	-0.893686	X-linked	38.74	0.863447	0.867301
contig73688	49.0182	51.9216	0.0559202	Autosome-linked	43.48	0.592163	0.588748
contig73832	18.1337	24.9868	0.274269	Autosome-linked	38.36	0.614628	0.649928
contig73864	21.4204	32.4088	0.339054	Autosome-linked	38.7	0.624174	0.659245
contig7418	2.59101	2.51832	-0.028864	Autosome-linked	59.22	0.80403	0.807931
contig7421	3.80097	3.90802	0.0273922	Autosome-linked	45.7	0.755378	0.760349
contig7424	14.2949	15.5721	0.0820171	Autosome-linked	38.95	0.566355	0.581579
contig7448	4.59716	2.30775	-0.992059	X-linked	43.59	0.836463	0.796158
contig750	2.88761	2.81997	-0.0239849	Autosome-linked	60.35	0.803019	0.801791
contig7503	4.63748	2.41794	-0.91795	X-linked	38.06	0.806221	0.735351
contig75282	2.21285	1.76258	-0.255459	Autosome-linked	47.24	0.695302	0.658512
contig7530	2.92867	3.09354	0.0532959	Autosome-linked	61.68	0.844529	0.860739
contig7548	2.07713	1.2039	-0.725331	X-linked	36.64	0.74776	0.757972
contig7579	10.8776	12.0531	0.09752	Autosome-linked	43.49	0.665987	0.6981
contig758	2.3388	2.34661	0.00332813	Autosome-linked	63.37	0.864603	0.845045
contig7599	4.65259	2.44434	-0.903416	X-linked	41.3	0.866164	0.801565
contig75_1	10.8749	7.41908	-0.465807	Autosome-linked	40.64	0.712367	0.697678
contig7602	5.55114	3.04907	-0.820605	X-linked	37.32	0.886841	0.76796
contig7603	8.5202	9.92031	0.141136	Autosome-linked	37.73	0.708219	0.71561
contig7608	3.51938	1.83555	-0.917345	X-linked	43.12	0.913472	0.830318
contig7622	4.64356	4.94662	0.0612659	Autosome-linked	39.7	0.866405	0.863801
contig7637	4.95214	2.66955	-0.855045	X-linked	40.12	0.901253	0.805488
contig7642	3.99972	3.97476	-0.00628099	Autosome-linked	53.52	0.885785	0.878728
contig7658	34.1527	33.113	-0.0314001	Autosome-linked	35.78	0.718193	0.73279
contig7661	21.6414	23.711	0.0872853	Autosome-linked	37.45	0.580065	0.601772
contig7666	5.22346	2.87709	-0.815534	X-linked	36.89	0.881408	0.741138
contig766_2	5.68487	5.68627	0.000246305	Autosome-linked	39.08	0.830781	0.811269
contig766_3	3.02781	3.75852	0.194415	Autosome-linked	45.54	0.748503	0.730492
contig7670	4.39459	2.64619	-0.660723	X-linked	42.77	0.868218	0.769461
contig7672	4.37761	2.4199	-0.809005	X-linked	42.24	0.853082	0.776496
contig7677	5.32512	4.98685	-0.0678312	Autosome-linked	36.93	0.67154	0.685146
contig76820	121.301	171.235	0.291614	Autosome-linked	36.41	0.519275	0.529437
contig7696	3.24153	3.09404	-0.0476674	Autosome-linked	58.14	0.772458	0.765419
contig7705	4.74921	2.54116	-0.868915	X-linked	38.85	0.870982	0.737959
contig7707	4.60762	4.76508	0.0330433	Autosome-linked	45.04	0.838247	0.83389
contig774	5.54135	3.01974	-0.835042	X-linked	35.95	0.858194	0.83739
contig77504	6.25823	7.78863	0.196492	Autosome-linked	40.41	0.628555	0.655059
contig7755	3.57935	1.83015	-0.955771	X-linked	40.59	0.79068	0.704149
contig7758	4.19282	2.17759	-0.925442	X-linked	39.42	0.889711	0.760607
contig7765	2.89618	2.80272	-0.033347	Autosome-linked	60.28	0.858713	0.862156
contig7787	3.88685	3.81287	-0.0194029	Autosome-linked	50.93	0.865929	0.867457
contig7791	5.08974	2.65951	-0.913789	X-linked	44.85	0.880971	0.767926
contig779_1	1.10873	2.68661	0.587313	.	39.59
contig780	4.94768	2.48987	-0.987121	X-linked	39.59	0.883221	0.795516
contig7803	3.30026	3.18489	-0.0362242	Autosome-linked	54.83	0.867211	0.844218
contig7851	1.38443	1.46813	0.057011	Autosome-linked	38.94	0.616746	0.630736
contig7858	5.66278	3.05102	-0.856028	X-linked	36.48	0.886482	0.744545
contig7860	4.78807	2.69755	-0.774969	X-linked	40.95	0.897087	0.80163
contig7871	4.70109	2.49874	-0.881384	X-linked	36.35	0.896192	0.814309
contig78769	3.25753	3.5649	0.086222	Autosome-linked	37.36	0.593522	0.605496
contig7889	2.67103	1.33705	-0.997707	X-linked	57.64	0.870769	0.820821
contig7901	5.27969	5.03725	-0.0481292	Autosome-linked	35.85	0.533532	0.555348
contig791	3.60896	3.5859	-0.00642834	Autosome-linked	53.18	0.703399	0.701109
contig79192	1.87198	2.98913	0.373737	Autosome-linked	38.94	0.570889	0.781031
contig7926	5.3474	3.79199	-0.410183	Autosome-linked	38.85	0.644348	0.685688
contig79261	3.10236	3.73732	0.169898	Autosome-linked	40.78	0.584791	0.624259
contig79309	93.5357	96.8799	0.0345186	Autosome-linked	42.5	0.626454	0.626282
contig7943	2.50146	3.35111	0.253543	Autosome-linked	40.92	0.565631	0.584959
contig7945	5.11908	5.17201	0.0102329	Autosome-linked	45.25	0.868798	0.872129
contig7950	4.18174	2.01778	-1.07244	X-linked	46.83	0.790138	0.704735
contig7958	4.50731	2.44292	-0.845047	X-linked	44.76	0.860192	0.800179
contig7964	36.9387	34.9453	-0.0570425	Autosome-linked	37.93	0.727724	0.741334
contig798	2.16716	2.22216	0.0247509	Autosome-linked	64.96	0.770876	0.745205
contig799_1	5.92272	5.62567	-0.0528013	Autosome-linked	37.74	0.614988	0.632764
contig8014	5.07086	2.84459	-0.782632	X-linked	38.67	0.855666	0.764941
contig8018	5.18483	2.6169	-0.981286	X-linked	36.6	0.84909	0.774549
contig8035	4.8068	2.53732	-0.894441	X-linked	39.46	0.888516	0.792987
contig8041	5.54863	5.81291	0.0454644	Autosome-linked	44.78	0.860627	0.867267
contig8043	4.71887	2.31686	-1.03675	X-linked	40.47	0.847563	0.764899
contig8050	3.4287	3.55701	0.0360715	Autosome-linked	50.58	0.86189	0.854723
contig8064	0.0319044	2.75782	0.988431	Y-linked	38.31	0.858858
contig8075	5.57942	3.08893	-0.806265	X-linked	35.25	0.853463	0.786188
contig8084	5.24298	2.71053	-0.934304	X-linked	39.12	0.934674	0.84726
contig8098	4.89239	2.80825	-0.742149	X-linked	37.31	0.887018	0.725081
contig811	5.35874	2.85434	-0.877403	X-linked	35.99	0.878848	0.755845
contig8114	5.40836	5.52469	0.0210572	Autosome-linked	37.54	0.65888	0.662995
contig813	4.62143	2.38075	-0.94117	X-linked	43.36	0.857153	0.75795
contig8145	4.19949	4.34259	0.0329521	Autosome-linked	40	0.677562	0.68677
contig815	4.6375	2.5354	-0.829097	X-linked	42.47	0.869744	0.815155
contig81596	4.408	4.49212	0.0187263	Autosome-linked	43.69	0.834632	0.81091
contig8161	4.37351	4.68326	0.0661404	Autosome-linked	41.3	0.787711	0.770792
contig81724	4.71307	5.09186	0.0743909	Autosome-linked	37.97	0.627362	0.651654
contig8176	5.03268	5.27353	0.0456724	Autosome-linked	44.9	0.873328	0.870785
contig8182	5.27437	5.52767	0.0458229	Autosome-linked	39.41	0.691578	0.696752
contig8183	5.04516	2.68011	-0.882447	X-linked	41.25	0.748186	0.713245
contig81884	3.6714	5.41667	0.322203	Autosome-linked	39.54	0.423511	0.389647
contig8196	2.32537	1.19107	-0.952334	X-linked	49.33	0.855479	0.756004
contig8197	4.73134	5.09066	0.0705831	Autosome-linked	40.2	0.840983	0.845175
contig8202	5.24596	2.65258	-0.977679	X-linked	38.86	0.814119	0.729982
contig8207	3.17539	3.1846	0.00289251	Autosome-linked	54.16	0.869992	0.84957
contig8209	3.0489	3.09726	0.0156125	Autosome-linked	56.43	0.894703	0.895636
contig8214	4.11742	2.07841	-0.981046	X-linked	51.25	0.868507	0.825515
contig8241	2.40134	2.21582	-0.0837261	Autosome-linked	64.58	0.665539	0.656428
contig8244	4.04264	4.36305	0.073438	Autosome-linked	39.1	0.620817	0.646687
contig82583	14.6003	15.6482	0.0669703	Autosome-linked	38.42	0.604431	0.62989
contig826	3.51743	3.24392	-0.0843159	Autosome-linked	58.53	0.880344	0.876704
contig8271	5.02051	2.84359	-0.765555	X-linked	38.96	0.894628	0.71834
contig8274	4.06716	3.95964	-0.0271531	Autosome-linked	50.02	0.768104	0.745081
contig8277	10.917	11.3701	0.039847	Autosome-linked	47.75	0.665282	0.685964
contig8283	4.51673	2.60875	-0.731376	X-linked	37.66	0.838337	0.734422
contig8289	24.8894	31.6623	0.213911	Autosome-linked	39.04	0.654391	0.664547
contig8296	4.69575	2.56471	-0.830912	X-linked	46.56	0.896549	0.802306
contig8311	0.0203252	2.6065	0.992202	Y-linked	37.92	0.588281
contig8314	0.295651	0.674412	0.561617	.	52.49
contig83187	0.395623	0.350168	-0.129808	Autosome-linked	46.03	0.930291	0.950834
contig83217	0.123641	1.25679	0.901622	.	38.42
contig8326	3.65361	4.73444	0.22829	Autosome-linked	46.95	0.855733	0.829646
contig8341	5.19971	2.90525	-0.789764	X-linked	38.61	0.929925	0.835999
contig8352	7.33835	6.88666	-0.0655897	Autosome-linked	43.92	0.718195	0.734694
contig8375	4.86	5.30759	0.0843295	Autosome-linked	40.01	0.681704	0.677097
contig8380	5.6456	5.81777	0.0295923	Autosome-linked	38.06	0.904907	0.89628
contig839	5.71147	3.07165	-0.859415	X-linked	37.67	0.874787	0.861696
contig8410	4.55053	2.38931	-0.904536	X-linked	46.38	0.860127	0.80024
contig846_1	16.5563	18.5136	0.105725	Autosome-linked	36.73	0.671115	0.66117
contig846_2	10.1052	11.121	0.0913442	Autosome-linked	46.11	0.699126	0.697537
contig846_3	11.826	13.8053	0.143377	Autosome-linked	44.27	0.744449	0.744859
contig8502	3.00322	2.9081	-0.032707	Autosome-linked	59.83	0.839599	0.83041
contig8540	5.0648	2.70305	-0.873734	X-linked	38.25	0.88507	0.78587
contig85628	29.9371	29.1842	-0.0257989	Autosome-linked	38.92	0.582667	0.619014
contig8566	4.57032	2.34219	-0.9513	X-linked	38.63	0.843916	0.747194
contig85775	3.9528	2.03982	-0.937816	X-linked	45.2	0.898612	0.823304
contig8579	5.66224	2.82055	-1.0075	X-linked	35.6	0.839813	0.757646
contig85823	85.182	130.055	0.345031	Autosome-linked	37.52	0.563159	0.565585
contig8617	5.28451	2.71922	-0.943396	X-linked	38	0.809798	0.733094
contig8621	4.67729	2.39656	-0.951667	X-linked	44.25	0.802696	0.735048
contig8629	5.27598	2.6217	-1.01242	X-linked	41.64	0.826188	0.767004
contig8634	4.29571	2.27883	-0.885049	X-linked	39.54	0.877933	0.834917
contig8664	4.60373	2.51114	-0.833325	X-linked	42.06	0.825134	0.732808
contig8701	4.33883	2.25275	-0.926016	X-linked	41.4	0.858681	0.815432
contig8717	5.88187	2.98993	-0.967228	X-linked	37.08	0.760789	0.729982
contig8737	5.32137	2.76856	-0.922068	X-linked	37.55	0.857216	0.758382
contig8744	7.17736	6.80065	-0.0553929	Autosome-linked	39.32	0.610762	0.636354
contig87729	8.76171	12.33	0.289398	Autosome-linked	40.9	0.600325	0.638021
contig8784	1.7	1.62667	-0.045082	Autosome-linked	40.77	0.651195	0.679685
contig8791	7.82219	8.53295	0.0832955	Autosome-linked	39.05	0.665989	0.668199
contig8807	4.65902	4.9329	0.0555198	Autosome-linked	45.82	0.874701	0.857686
contig8812	2.06342	1.40855	-0.464921	Autosome-linked	45.34		0.827388
contig8824	3.47149	4.04703	0.142214	Autosome-linked	36.53	0.876033	0.853384
contig8835	9.53132	6.89311	-0.382731	Autosome-linked	40.26	0.585992	0.651149
contig8858	2.31759	2.64108	0.122484	Autosome-linked	37.65	0.735927	0.708258
contig886	3.50908	3.35304	-0.0465379	Autosome-linked	54.99	0.827758	0.8327
contig88694	31.8676	17.0403	-0.870132	X-linked	40.64	0.649282	0.675178
contig888	3.24808	3.58827	0.0948067	Autosome-linked	49.11	0.875395	0.861778
contig889_1	11.2821	10.4345	-0.0812209	Autosome-linked	38.74	0.549117	0.584309
contig889_2	5.22383	4.78221	-0.0923478	Autosome-linked	39.53	0.551649	0.570158
contig8902	1.1566	1.29816	0.109047	Autosome-linked	49.41	0.800138	0.819801
contig8904	5.21653	2.83543	-0.839769	X-linked	39.46	0.881486	0.783631
contig8911	9.58175	11.9933	0.201077	Autosome-linked	38.98	0.71298	0.733633
contig8913	3.14483	3.00669	-0.0459444	Autosome-linked	50.01	0.848647	0.846364
contig8924	1.16483	1.07477	-0.0837903	Autosome-linked	66.07	0.928488	0.919621
contig8952	0.00872093	17.5078	0.999502	Y-linked	39.09	0.700533
contig8954	4.65238	4.43289	-0.0495131	Autosome-linked	47.79	0.721501	0.753349
contig8955	2.18889	1.98363	-0.103479	Autosome-linked	39.07	0.648699	0.709061
contig896	9.74331	13.3522	0.270287	Autosome-linked	41.42	0.694318	0.697842
contig897	4.91071	4.4341	-0.107487	Autosome-linked	38.3	0.669461	0.659347
contig8973	5.67258	6.24913	0.0922606	Autosome-linked	39.35	0.681504	0.690853
contig90269	2.13494	2.77665	0.231109	Autosome-linked	39.99	0.704473	0.733959
contig9100	5.68688	3.11823	-0.823752	X-linked	39.07	0.925148	0.807331
contig9158	5.28892	5.5616	0.0490297	Autosome-linked	40.03	0.874925	0.87303
contig916	0.0525701	1.88629	0.97213	Y-linked	44.55	0.638143
contig9176	3.35028	3.08521	-0.0859166	Autosome-linked	57.57	0.861496	0.851794
contig9181	5.70647	2.96269	-0.926113	X-linked	34.86	0.846548	0.774734
contig9185	0.352507	0.192724	-0.829082	X-linked	39.84
contig9204	7.36481	8.0349	0.0833966	Autosome-linked	41.72	0.70418	0.710029
contig9232	5.17395	2.63103	-0.966506	X-linked	40.62	0.817093	0.74175
contig9259	4.98821	2.53774	-0.965613	X-linked	37.54	0.798114	0.69872
contig928	0.624868	0.628042	0.00505476	Autosome-linked	39.91	0.676155	0.504175
contig929	2.42134	2.24968	-0.0763079	Autosome-linked	61.84	0.805529	0.790042
contig9311	2.81654	2.63784	-0.0677467	Autosome-linked	60.24	0.866919	0.849574
contig9315	95.1437	97.4061	0.0232269	Autosome-linked	43.65	0.641114	0.646484
contig9317	5.3618	2.78806	-0.923131	X-linked	38.98	0.893987	0.808231
contig9321	3.75631	4.19212	0.10396	Autosome-linked	42.61	0.857977	0.865968
contig9328	2.66495	2.7078	0.0158228	Autosome-linked	39.46	0.708957	0.747029
contig9353	21.6283	26.2667	0.176588	Autosome-linked	36.08	0.517978	0.544053
contig93622	26.5023	23.9186	-0.108021	Autosome-linked	38.37	0.763729	0.774576
contig9370	6.52765	9.12322	0.284502	Autosome-linked	37.71	0.628987	0.626418
contig9392	5.11443	2.66762	-0.91723	X-linked	36.65	0.857996	0.74894
contig9401	6.44268	7.31864	0.119689	Autosome-linked	38.14	0.619452	0.635051
contig9412	5.01593	4.4306	-0.132109	Autosome-linked	39.98	0.677125	0.716219
contig9432	4.527	2.36213	-0.916489	X-linked	38.31	0.778061	0.739845
contig94389	3.42675	3.72718	0.0806038	Autosome-linked	38.33	0.561806	0.625195
contig9461	2.44604	2.39568	-0.021021	Autosome-linked	35.53
contig9513	4.35825	2.17444	-1.00431	X-linked	46.39	0.833575	0.777007
contig952	4.45006	4.51708	0.0148354	Autosome-linked	46.91	0.692262	0.681654
contig9526	4.98233	2.62651	-0.896942	X-linked	41.48	0.841305	0.746297
contig9527	5.50869	5.70537	0.0344732	Autosome-linked	36.81	0.898804	0.906683
contig9531	5.48075	2.84316	-0.927697	X-linked	39.65	0.827741	0.747217
contig9540	4.34507	2.24062	-0.939229	X-linked	45.81	0.840511	0.776478
contig9542	3.86174	3.79523	-0.0175233	Autosome-linked	53.1	0.864818	0.854897
contig9553	1.57846	1.98928	0.206516	Autosome-linked	43.05	0.511371	0.490408
contig9554	4.87103	2.56944	-0.895753	X-linked	37.32	0.853084	0.780121
contig9557	0.00546448	28.2332	0.999806	Y-linked	36.62	0.541817
contig95656	4.28004	2.12873	-1.01061	X-linked	44.78	0.737253	0.768391
contig9579	5.45744	2.82441	-0.932239	X-linked	38.09	0.899787	0.781741
contig958_1	4.01641	4.14026	0.0299135	Autosome-linked	38.45	0.802222	0.750484
contig958_2	2.44731	1.76774	-0.384428	Autosome-linked	35.78		0.798889
contig96078	40.0265	31.757	-0.260402	Autosome-linked	39.5	0.682447	0.694954
contig9619	5.69632	2.65991	-1.14155	X-linked	35.69	0.848319	0.78331
contig961_2	5.2515	5.27798	0.00501596	Autosome-linked	36.62	0.827748	0.846401
contig963	14.6478	15.0435	0.0263035	Autosome-linked	45.23	0.667765	0.67884
contig9636	3.16792	3.12619	-0.0133483	Autosome-linked	54.25	0.89673	0.895218
contig9652	4.46458	2.24688	-0.987019	X-linked	36.97	0.727675	0.655724
contig9657	0.0917108	0.118166	0.223881	Autosome-linked	39.54	0.491485	0.516667
contig9662	2.95384	2.7099	-0.0900204	Autosome-linked	58.52	0.880507	0.862383
contig9675	3.03061	3.12264	0.0294713	Autosome-linked	52.08	0.841778	0.815744
contig9676	13.485	10.895	-0.237721	Autosome-linked	41.78	0.673638	0.675153
contig9677	0.55619	1.57952	0.647875	.	42.41
contig9683	4.73692	2.41823	-0.958841	X-linked	38.86	0.850003	0.791225
contig9692	4.57514	4.86501	0.0595831	Autosome-linked	41.76	0.825159	0.829124
contig9699	5.05337	5.08989	0.00717439	Autosome-linked	42.23	0.413168	0.415514
contig9707	5.31837	2.76881	-0.920815	X-linked	44.96	0.821505	0.777853
contig9710	12.0692	14.1103	0.144653	Autosome-linked	38.08	0.649148	0.652522
contig9716	2.82584	3.19115	0.114478	Autosome-linked	47.94	0.660403	0.681114
contig973	4.67591	4.90189	0.0460996	Autosome-linked	39.37	0.830461	0.825546
contig97477	5.30632	5.99407	0.114738	Autosome-linked	38.81	0.602768	0.599484
contig9750	3.72225	3.65982	-0.0170596	Autosome-linked	50.08	0.856876	0.835537
contig9764	2.13153	2.10483	-0.0126883	Autosome-linked	57.14	0.81797	0.785874
contig9772	4.98214	2.65823	-0.87423	X-linked	39.88	0.858397	0.798772
contig9781	2.48264	2.37267	-0.0463477	Autosome-linked	63	0.798674	0.798294
contig9800	4.93679	2.68111	-0.841325	X-linked	43.24	0.87636	0.800139
contig9806	4.99871	5.37524	0.0700492	Autosome-linked	41.14	0.884139	0.878467
contig9814	5.59161	2.87941	-0.94193	X-linked	39.2	0.888216	0.786037
contig98200	2.4317	2.22608	-0.0923692	Autosome-linked	64.01	0.733981	0.717045
contig9853	2.89751	2.7791	-0.0426065	Autosome-linked	37.13	0.605209	0.60568
contig9871	0.205541	1.5811	0.870001	.	42.92
contig9872	5.47364	3.00553	-0.821191	X-linked	38.67	0.877349	0.742104
contig9879	5.57462	2.81263	-0.981997	X-linked	36.49	0.884454	0.796459
contig9886	4.11438	4.30106	0.0434039	Autosome-linked	38.12	0.735837	0.707592
contig9899	5.14306	2.76736	-0.858469	X-linked	37.43	0.848286	0.846237
contig9904	7.7663	9.83087	0.210009	Autosome-linked	38.76	0.647997	0.659299
contig99155	29.0025	49.3706	0.412556	Autosome-linked	36.44	0.626279	0.645455
contig9947	4.25282	3.09557	-0.37384	Autosome-linked	38.5	0.646374	0.670924
contig9964	4.54006	5.12714	0.114503	Autosome-linked	37	0.854478	0.855228
contig9973	3.8928	5.24844	0.258293	Autosome-linked	43.76	0.618169	0.639213
